# Supplementary material for: A genomic view of environmental and life history controls on microbial nitrogen acquisition strategies
Source: Environ Microbiol Rep. 2023 Dec 6;16(1):e13220. doi: 10.1111/1758-2229.13220 (PMC10866080; doi:10.1111/1758-2229.13220)
Supplement: Supplementary file 2 — DATA S2: Supporting Information. [file EMI4-16-e13220-s002.xlsx]

## Sheet: Table S1
Table S1: Marker proteins for each N-acqusition strategy examined, along with corresponding database searche details.
N strategy	Marker	Reference sequence database	Search date
Ammonium uptake	AmtB	Refseq protein	2022-02-14
Nitrogen fixation	NifH	Refseq protein	2022-02-14
	NifD	Refseq protein	2022-02-14
	NifK	Refseq protein	2022-02-14
Nitrate assimilation	NasA	Refseq protein	2022-02-21
Nitrite assimilation	NirA	Refseq protein	2022-02-03
	NirB	Refseq protein	2022-02-07
	NirD	Refseq protein	2022-02-09
Urea assimilation	UreC	Refseq protein	2022-02-10
Cyanate assimilation	CynS	Refseq protein	2022-02-10
Chitin depolymerization	Chitinase	Refseq protein	2022-02-24
Chitin monomer assimilation	N-acetyl hexosaminidase	Refseq protein	2022-02-24
Amino acid uptake	AGCS	TCDB	2023-05-15
	BCCT	TCDB	2023-05-15
	LIVCS	TCDB	2023-05-15
	HAAAP	TCDB	2023-05-15
	APC	TCDB	2023-05-15

## Sheet: Table S2
Table S2: Results of the genomic analysis cataloguing the presence of different N-acqusition strategies across the GEMs genomes.
genome_id	amtB	nifD	nifH	nifK	nasA	nirA	nirB	nirD	cynS	ureC	chitinase	hexosaminidiase	agcs	apc	bcct	haaap	livcs	metagenome_id	genome_length	num_contigs	n50	num_16s	num_5s	num_23s	num_trna	completeness	contamination	quality_score	mimag_quality	otu_id	ecosystem	ecosystem_category	ecosystem_type	habitat	habitat_code	habitat_code_broad	ecosystem_broad	longitude	latitude
3300009540_22	0	0	0	0	0	0	0	0	0	0	0	1	0	1	0	0	0	3300009540	3667715	135	49346	1	1	1	37	97.31	3.23	81.16	HQ	OTU-10200	d__Bacteria;p__Bacteroidota;c__Bacteroidia;o__Flavobacteriales;f__PHOS-HE28;g__PHOS-HE28;s__	Wastewater	Activated Sludge	Activated Sludge	Aerobic bioreactor	Bioreactor	Bioreactor	16.2	48.3
3300009540_25	1	0	0	0	0	1	0	0	0	0	1	0	0	1	0	0	0	3300009540	3383910	51	121521	1	1	1	43	97.44	1.71	88.89	HQ	OTU-10196	d__Bacteria;p__Actinobacteriota;c__Acidimicrobiia;o__Microtrichales;f__Ilumatobacteraceae;g__;s__	Wastewater	Activated Sludge	Activated Sludge	Aerobic bioreactor	Bioreactor	Bioreactor	16.2	48.3
3300009540_36	1	0	0	0	0	1	0	0	0	0	0	1	0	2	0	0	0	3300009540	2855363	55	81574	1	2	2	32	97.29	0.99	92.34	HQ	OTU-796	d__Bacteria;p__Bacteroidota;c__Bacteroidia;o__Chitinophagales;f__UBA8649;g__;s__	Wastewater	Activated Sludge	Activated Sludge	Aerobic bioreactor	Bioreactor	Bioreactor	16.2	48.3
3300012020_5	3	0	0	0	0	1	0	0	0	0	1	0	1	4	0	0	0	3300012020	5537618	401	19626	1	1	1	40	98.82	0	98.82	HQ	OTU-12731	d__Bacteria;p__Spirochaetota;c__Leptospirae;o__Leptospirales;f__Leptospiraceae;g__UBA2033;s__	Wastewater	Activated Sludge	Activated sludge	Aerobic bioreactor	Bioreactor	Bioreactor	121.5	31.3
3300012020_6	1	0	0	0	0	0	0	0	0	0	1	4	0	5	0	0	0	3300012020	4776058	383	18694	1	1	2	37	93.69	4.43	71.54	HQ	OTU-12730	d__Bacteria;p__Bacteroidota;c__Bacteroidia;o__Chitinophagales;f__Chitinophagaceae;g__JJ008;s__	Wastewater	Activated Sludge	Activated sludge	Aerobic bioreactor	Bioreactor	Bioreactor	121.5	31.3
3300012533_33	1	0	0	0	0	0	0	0	0	0	0	1	0	6	0	0	0	3300012533	4373609	48	202047	1	1	1	47	94.87	2.56	82.07	HQ	OTU-14976	d__Bacteria;p__Acidobacteriota;c__Blastocatellia;o__Pyrinomonadales;f__Pyrinomonadaceae;g__OLB17;s__	Wastewater	Activated Sludge	Active sludge	Aerobic bioreactor	Bioreactor	Bioreactor	16.2	48.3
3300012533_50	0	0	0	0	0	0	0	0	0	0	1	1	0	1	0	0	0	3300012533	3280739	281	16601	1	1	1	34	90.91	1.34	84.21	HQ	OTU-14346	d__Bacteria;p__Bacteroidota;c__Bacteroidia;o__Flavobacteriales;f__PHOS-HE28;g__PHOS-HE28;s__	Wastewater	Activated Sludge	Active sludge	Aerobic bioreactor	Bioreactor	Bioreactor	16.2	48.3
3300014059_5	1	0	0	0	0	0	0	0	0	1	2	2	0	17	0	1	0	3300014059	3024225	80	57865	1	1	1	32	93.29	1.83	84.14	HQ	OTU-1880	d__Bacteria;p__Proteobacteria;c__Gammaproteobacteria;o__Betaproteobacteriales;f__UBA11063;g__UBA11063;s__	Wastewater	Activated Sludge	Activated sludge	Aerobic bioreactor	Bioreactor	Bioreactor	121.5	31.3
3300023187_8	1	0	0	0	1	1	1	2	0	0	0	0	0	5	0	0	0	3300023187	3290866	72	76337	1	1	1	41	98.95	1.13	93.3	HQ	OTU-15324	d__Bacteria;p__Proteobacteria;c__Alphaproteobacteria;o__Sphingomonadales;f__Sphingomonadaceae;g__Sphingomonas;s__	Wastewater	Activated Sludge	activated sludge	Aerobic bioreactor	Bioreactor	Bioreactor	-105.084	40.5853
3300023187_9	1	0	0	0	0	0	0	0	0	0	0	1	0	3	0	0	0	3300023187	2957649	36	133817	1	2	1	35	99.29	0	99.29	HQ	OTU-1803	d__Bacteria;p__Bacteroidota;c__Bacteroidia;o__Flavobacteriales;f__Flavobacteriaceae;g__Flavobacterium;s__GCA_002786385.1	Wastewater	Activated Sludge	activated sludge	Aerobic bioreactor	Bioreactor	Bioreactor	-105.084	40.5853
3300023194_7	1	0	0	0	0	0	0	0	0	0	0	0	0	3	0	0	0	3300023194	3688051	28	176702	1	4	1	50	99.29	0.11	98.74	HQ	OTU-17986	d__Bacteria;p__Bacteroidota;c__Bacteroidia;o__Flavobacteriales;f__Flavobacteriaceae;g__Flavobacterium;s__	Wastewater	Activated Sludge	activated sludge	Aerobic bioreactor	Bioreactor	Bioreactor	-105.084	40.5853
3300029314_4	1	0	0	0	0	0	0	0	0	0	0	0	0	3	0	0	0	3300029314	4979337	163	49240	1	1	1	46	90	1.09	84.55	HQ	OTU-8494	d__Bacteria;p__Chloroflexota;c__Anaerolineae;o__;f__;g__;s__	Wastewater	Activated Sludge	Activated sludge	Aerobic bioreactor	Bioreactor	Bioreactor	9.86538	57.05
3300029948_2	1	0	0	0	0	0	0	0	0	0	0	1	2	3	0	0	1	3300029948	2894696	150	28788	1	1	1	39	95.19	1.37	88.34	HQ	OTU-9506	d__Bacteria;p__Bacteroidota;c__Bacteroidia;o__Flavobacteriales;f__Flavobacteriaceae;g__BACL21;s__GCA_002440705.1	Wastewater	Activated Sludge	Activated sludge	Aerobic bioreactor	Bioreactor	Bioreactor	NULL	NULL
3300021982_7	1	0	0	0	0	0	0	0	0	0	1	0	0	11	0	0	1	3300021982	2553696	253	18514	1	2	1	110	92.78	3.74	74.08	HQ	OTU-8156	d__Bacteria;p__Firmicutes;c__Bacilli;o__Lactobacillales;f__Streptococcaceae;g__Lactococcus;s__Lactococcus lactis	Bioreactor	Aerobic	food waste	Aerobic bioreactor	Bioreactor	Bioreactor	-80.8185	44.1763
3300009770_3	2	0	0	0	0	0	0	0	0	0	0	2	1	1	0	0	0	3300009770	9745803	325	47712	1	1	2	82	98.78	4.6	75.78	HQ	OTU-1043	d__Bacteria;p__Planctomycetota;c__Planctomycetes;o__Pirellulales;f__Thermoguttaceae;g__;s__	Bioreactor	Anaerobic	Anaerobic biogas reactor	Anaerobic bioreactor	Bioreactor	Bioreactor	-122.305	47.6525
3300009770_6	1	0	0	0	0	0	0	1	0	0	0	0	0	4	0	0	0	3300009770	7604236	254	44634	2	1	1	36	91.31	1.15	85.56	HQ	OTU-5288	d__Bacteria;p__Planctomycetota;c__Planctomycetes;o__Pirellulales;f__Pirellulaceae;g__;s__	Bioreactor	Anaerobic	Anaerobic biogas reactor	Anaerobic bioreactor	Bioreactor	Bioreactor	-122.305	47.6525
3300009773_6	1	0	0	0	0	0	0	1	0	0	0	0	0	4	0	0	0	3300009773	8375375	332	38160	2	1	2	39	97.06	3.45	79.81	HQ	OTU-5288	d__Bacteria;p__Planctomycetota;c__Planctomycetes;o__Pirellulales;f__Pirellulaceae;g__;s__	Bioreactor	Anaerobic	Anaerobic biogas reactor	Anaerobic bioreactor	Bioreactor	Bioreactor	-122.305	47.6525
3300012886_2	2	0	0	0	0	0	0	0	0	0	1	3	1	3	0	0	0	3300012886	4986929	28	376792	1	1	1	44	98.6	0.84	94.4	HQ	OTU-11880	d__Bacteria;p__Bacteroidota;c__Ignavibacteria;o__Ignavibacteriales;f__Ignavibacteriaceae;g__;s__	Bioreactor	Anaerobic	Bioreactor	Anaerobic bioreactor	Bioreactor	Bioreactor	-122.29	37.82
3300012886_56	0	0	0	0	0	0	0	0	0	0	0	0	0	0	0	0	0	3300012886	1072843	23	67003	1	1	1	41	95.51	0	95.51	HQ	OTU-946	d__Bacteria;p__Firmicutes;c__Bacilli;o__RFN20;f__CAG-826;g__UBA4855;s__	Bioreactor	Anaerobic	Bioreactor	Anaerobic bioreactor	Bioreactor	Bioreactor	-122.29	37.82
3300012889_2	1	0	0	0	0	2	0	0	0	0	2	1	0	10	0	0	0	3300012889	5442368	32	249776	1	1	1	47	97.86	2.56	85.06	HQ	OTU-9377	d__Bacteria;p__Acidobacteriota;c__Acidobacteriae;o__Solibacterales;f__Solibacteraceae;g__;s__	Bioreactor	Anaerobic	Bioreactor	Anaerobic bioreactor	Bioreactor	Bioreactor	-122.29	37.82
3300012889_34	0	0	0	0	0	0	0	0	0	0	0	0	2	3	0	0	1	3300012889	2220621	59	56150	1	2	1	49	95.97	2.46	83.67	HQ	OTU-10991	d__Bacteria;p__Firmicutes_A;c__Clostridia;o__Oscillospirales;f__Butyricicoccaceae;g__UBA4644;s__	Bioreactor	Anaerobic	Bioreactor	Anaerobic bioreactor	Bioreactor	Bioreactor	-122.29	37.82
3300012889_40	1	0	0	0	0	0	0	0	0	0	0	1	0	0	0	0	0	3300012889	1941884	17	207532	1	1	1	49	95.51	0.1	95.01	HQ	OTU-2359	d__Bacteria;p__Elusimicrobiota;c__Elusimicrobia;o__Elusimicrobiales;f__UBA9959;g__;s__	Bioreactor	Anaerobic	Bioreactor	Anaerobic bioreactor	Bioreactor	Bioreactor	-122.29	37.82
3300012889_63	0	0	0	0	0	0	0	0	0	0	0	0	0	0	0	0	0	3300012889	1068372	8	161807	1	1	1	41	96.63	0	96.63	HQ	OTU-946	d__Bacteria;p__Firmicutes;c__Bacilli;o__RFN20;f__CAG-826;g__UBA4855;s__	Bioreactor	Anaerobic	Bioreactor	Anaerobic bioreactor	Bioreactor	Bioreactor	-122.29	37.82
3300021561_18	0	0	0	0	0	0	0	0	0	0	0	2	1	1	0	0	0	3300021561	4233595	143	44987	1	1	1	44	95.71	2.06	85.41	HQ	OTU-10523	d__Bacteria;p__Bacteroidota;c__Bacteroidia;o__Bacteroidales;f__BBW3;g__UBA8529;s__	Bioreactor	Anaerobic	Anaerobic digester digestate	Anaerobic bioreactor	Bioreactor	Bioreactor	-79.6609	43.5479
3300021561_20	2	0	0	0	0	0	0	1	0	0	0	0	1	9	0	1	0	3300021561	4107694	41	187441	1	1	1	47	95.51	2.25	84.26	HQ	OTU-15439	d__Bacteria;p__Spirochaetota;c__UBA4802;o__UBA4802;f__UBA5368;g__;s__	Bioreactor	Anaerobic	Anaerobic digester digestate	Anaerobic bioreactor	Bioreactor	Bioreactor	-79.6609	43.5479
3300021561_45	0	0	0	0	0	0	0	0	0	0	0	0	0	0	0	0	0	3300021561	2290533	149	22212	1	1	1	41	93.96	1.1	88.46	HQ	OTU-2409	d__Bacteria;p__Cloacimonadota;c__Cloacimonadia;o__Cloacimonadales;f__Cloacimonadaceae;g__;s__	Bioreactor	Anaerobic	Anaerobic digester digestate	Anaerobic bioreactor	Bioreactor	Bioreactor	-79.6609	43.5479
3300021561_8	3	1	1	1	1	1	1	1	0	1	0	0	0	3	0	0	0	3300021561	8347761	88	173358	1	1	1	45	94.62	1.94	84.92	HQ	OTU-4638	d__Bacteria;p__Myxococcota;c__Polyangia;o__Polyangiales;f__NIC37A-2;g__;s__	Bioreactor	Anaerobic	Anaerobic digester digestate	Anaerobic bioreactor	Bioreactor	Bioreactor	-79.6609	43.5479
3300021603_24	0	0	0	0	0	0	0	0	0	0	0	1	0	3	0	0	0	3300021603	3515454	172	25871	1	1	2	42	94.27	1.61	86.22	HQ	OTU-7887	d__Bacteria;p__Bacteroidota;c__Bacteroidia;o__Bacteroidales;f__;g__;s__	Bioreactor	Anaerobic	granular sludge	Anaerobic bioreactor	Bioreactor	Bioreactor	-79.3957	43.6629
3300021603_38	0	0	0	0	0	0	0	1	0	0	0	0	0	2	0	0	0	3300021603	2125170	42	76809	1	1	1	48	92.73	2.73	79.08	HQ	OTU-16567	d__Bacteria;p__Chloroflexota;c__Anaerolineae;o__Anaerolineales;f__Anaerolineaceae;g__49-20;s__	Bioreactor	Anaerobic	granular sludge	Anaerobic bioreactor	Bioreactor	Bioreactor	-79.3957	43.6629
3300021604_10	2	0	0	0	0	0	0	1	0	0	0	0	0	2	0	0	0	3300021604	3206005	42	156312	1	1	1	47	100	1.65	91.75	HQ	OTU-12064	d__Bacteria;p__Planctomycetota;c__Brocadiae;o__Brocadiales;f__Brocadiaceae;g__Brocadia;s__Brocadia sapporoensis	Bioreactor	Anaerobic	anaerobic bioreactor biomass	Anaerobic bioreactor	Bioreactor	Bioreactor	-122.258	37.8719
3300021604_15	0	0	0	0	0	0	0	0	0	0	0	0	1	0	0	0	0	3300021604	2560699	1	2560699	1	1	1	40	96.24	2.83	82.09	HQ	OTU-12068	d__Bacteria;p__Proteobacteria;c__Alphaproteobacteria;o__Micavibrionales;f__UBA2020;g__UBA2020;s__	Bioreactor	Anaerobic	anaerobic bioreactor biomass	Anaerobic bioreactor	Bioreactor	Bioreactor	-122.258	37.8719
3300021604_8	0	0	0	0	1	0	0	0	0	0	0	0	1	0	0	0	0	3300021604	3590880	87	81785	1	1	1	45	90.17	0.85	85.92	HQ	OTU-12325	d__Bacteria;p__Acidobacteriota;c__Thermoanaerobaculia;o__Thermoanaerobaculales;f__Thermoanaerobaculaceae;g__;s__	Bioreactor	Anaerobic	anaerobic bioreactor biomass	Anaerobic bioreactor	Bioreactor	Bioreactor	-122.258	37.8719
3300021604_9	0	0	0	0	0	0	0	0	0	0	1	0	1	2	0	0	0	3300021604	3282011	15	290846	1	1	1	45	94.41	0.56	91.61	HQ	OTU-12326	d__Bacteria;p__Bacteroidota;c__Ignavibacteria;o__Ignavibacteriales;f__Ignavibacteriaceae;g__UTCHB3;s__GCA_002050155.1	Bioreactor	Anaerobic	anaerobic bioreactor biomass	Anaerobic bioreactor	Bioreactor	Bioreactor	-122.258	37.8719
3300021843_15	2	1	1	1	0	0	0	1	0	0	0	0	0	1	0	0	0	3300021843	4355373	114	51147	2	1	1	45	95.48	2.58	82.58	HQ	OTU-4579	d__Bacteria;p__Desulfobacterota;c__Desulfobacteria;o__Desulfatiglanales;f__;g__;s__	Bioreactor	Anaerobic	Anaerobic digester digestate	Anaerobic bioreactor	Bioreactor	Bioreactor	-79.6609	43.5479
3300021843_22	2	0	0	0	0	0	0	1	0	0	0	0	1	9	0	1	0	3300021843	4132302	35	244943	1	1	1	48	95.51	2.25	84.26	HQ	OTU-15439	d__Bacteria;p__Spirochaetota;c__UBA4802;o__UBA4802;f__UBA5368;g__;s__	Bioreactor	Anaerobic	Anaerobic digester digestate	Anaerobic bioreactor	Bioreactor	Bioreactor	-79.6609	43.5479
3300021843_8	2	0	0	0	0	1	0	0	0	0	1	0	0	3	0	0	0	3300021843	7413504	166	110842	1	1	1	45	93.33	2.26	82.03	HQ	OTU-5899	d__Bacteria;p__Myxococcota;c__Polyangia;o__Polyangiales;f__NIC37A-2;g__;s__	Bioreactor	Anaerobic	Anaerobic digester digestate	Anaerobic bioreactor	Bioreactor	Bioreactor	-79.6609	43.5479
3300022135_7	1	0	0	0	0	0	0	0	0	0	0	0	0	22	0	0	2	3300022135	2033017	27	125884	3	3	1	59	99.18	0	99.18	HQ	OTU-7448	d__Bacteria;p__Firmicutes;c__Bacilli;o__Lactobacillales;f__Lactobacillaceae;g__Lactobacillus_H;s__	Bioreactor	Anaerobic	Xylose enrichment biomass	Anaerobic bioreactor	Bioreactor	Bioreactor	-89.4147	43.0737
3300022137_10	1	0	0	0	0	0	0	0	0	0	0	0	0	0	0	0	0	3300022137	1958253	48	72263	3	3	2	36	100	0	100	HQ	OTU-11358	d__Archaea;p__Euryarchaeota;c__Methanobacteria;o__Methanobacteriales;f__Methanobacteriaceae;g__Methanobrevibacter_B;s__GCF_000320505.1	Bioreactor	Anaerobic	Xylose enrichment biomass	Anaerobic bioreactor	Bioreactor	Bioreactor	-89.4147	43.0737
3300026194_21	0	0	0	0	0	0	0	0	0	0	0	0	0	0	0	0	0	3300026194	2099045	26	109134	1	3	1	43	96.77	1.21	90.72	HQ	OTU-8067	d__Bacteria;p__Firmicutes_A;c__Clostridia;o__Christensenellales;f__CAG-74;g__DTU024;s__	Bioreactor	Anaerobic	Anaerobic biogas reactor	Anaerobic bioreactor	Bioreactor	Bioreactor	-122.305	47.6525
3300026194_8	2	0	0	0	0	0	0	0	0	0	0	0	1	2	0	0	0	3300026194	3761085	60	99367	1	1	1	38	96.96	4.7	73.46	HQ	OTU-2604	d__Bacteria;p__Acidobacteriota;c__UBA6911;o__UBA6911;f__UBA6911;g__;s__	Bioreactor	Anaerobic	Anaerobic biogas reactor	Anaerobic bioreactor	Bioreactor	Bioreactor	-122.305	47.6525
3300026195_12	1	0	0	0	0	0	0	0	0	0	0	0	0	0	0	0	0	3300026195	3027490	51	94774	1	1	1	47	91.39	4.08	70.99	HQ	OTU-16114	d__Bacteria;p__Verrucomicrobiota;c__Kiritimatiellae;o__LD1-PB3;f__Lenti-01;g__Lenti-01;s__	Bioreactor	Anaerobic	Anaerobic biogas reactor	Anaerobic bioreactor	Bioreactor	Bioreactor	-122.305	47.6525
3300026195_20	0	0	0	0	0	0	0	0	0	0	0	0	1	0	0	0	1	3300026195	1860577	85	37082	4	1	1	47	100	3.39	83.05	HQ	OTU-13483	d__Bacteria;p__Synergistota;c__Synergistia;o__Synergistales;f__Thermovirgaceae;g__58-81;s__	Bioreactor	Anaerobic	Anaerobic biogas reactor	Anaerobic bioreactor	Bioreactor	Bioreactor	-122.305	47.6525
3300026195_9	1	0	0	0	1	0	1	2	0	0	0	0	2	6	1	0	0	3300026195	3664149	369	12181	1	1	1	46	91.11	1.16	85.31	HQ	OTU-7551	d__Bacteria;p__Actinobacteriota;c__Actinobacteria;o__Corynebacteriales;f__Corynebacteriaceae;g__Rhodococcus;s__	Bioreactor	Anaerobic	Anaerobic biogas reactor	Anaerobic bioreactor	Bioreactor	Bioreactor	-122.305	47.6525
3300026198_1	1	0	0	0	0	0	0	1	0	0	0	0	0	4	0	0	0	3300026198	8972042	220	73134	1	1	2	35	92.87	4.6	69.87	HQ	OTU-5288	d__Bacteria;p__Planctomycetota;c__Planctomycetes;o__Pirellulales;f__Pirellulaceae;g__;s__	Bioreactor	Anaerobic	Anaerobic biogas reactor	Anaerobic bioreactor	Bioreactor	Bioreactor	-122.305	47.6525
3300026198_10	1	0	0	0	0	0	0	0	1	0	0	0	0	2	0	0	0	3300026198	3396048	163	41472	1	1	1	47	97.03	0.73	93.38	HQ	OTU-6315	d__Bacteria;p__Actinobacteriota;c__Actinobacteria;o__Actinomycetales;f__Dermatophilaceae;g__;s__	Bioreactor	Anaerobic	Anaerobic biogas reactor	Anaerobic bioreactor	Bioreactor	Bioreactor	-122.305	47.6525
3300026198_11	0	0	0	0	0	0	0	0	0	0	1	0	1	1	0	0	0	3300026198	2670986	42	112443	1	1	1	46	93.24	2.39	81.29	HQ	OTU-6314	d__Bacteria;p__UBP3;c__UBA1439;o__UBA1439;f__UBA1439;g__UBA1439;s__GCA_002329605.1	Bioreactor	Anaerobic	Anaerobic biogas reactor	Anaerobic bioreactor	Bioreactor	Bioreactor	-122.305	47.6525
3300026198_5	0	0	0	0	0	0	0	0	0	0	0	1	0	1	0	0	0	3300026198	4250186	60	151825	1	1	1	47	93.52	0.93	88.87	HQ	OTU-983	d__Bacteria;p__Armatimonadota;c__UBA5377;o__UBA1398;f__UBA1398;g__UBA1398;s__GCA_002305165.1	Bioreactor	Anaerobic	Anaerobic biogas reactor	Anaerobic bioreactor	Bioreactor	Bioreactor	-122.305	47.6525
3300026250_10	1	0	0	0	0	0	0	0	1	0	0	0	0	2	0	0	0	3300026250	3557262	183	37542	1	1	1	49	98.92	2.36	87.12	HQ	OTU-6315	d__Bacteria;p__Actinobacteriota;c__Actinobacteria;o__Actinomycetales;f__Dermatophilaceae;g__;s__	Bioreactor	Anaerobic	Anaerobic biogas reactor	Anaerobic bioreactor	Bioreactor	Bioreactor	-122.305	47.6525
3300026250_13	1	0	0	0	0	0	0	0	0	0	0	0	0	0	0	0	0	3300026250	2994608	64	69343	1	1	2	46	90.71	4.76	66.91	HQ	OTU-16114	d__Bacteria;p__Verrucomicrobiota;c__Kiritimatiellae;o__LD1-PB3;f__Lenti-01;g__Lenti-01;s__	Bioreactor	Anaerobic	Anaerobic biogas reactor	Anaerobic bioreactor	Bioreactor	Bioreactor	-122.305	47.6525
3300026250_14	0	0	0	0	0	0	0	0	0	0	0	0	0	0	0	0	0	3300026250	2860926	124	36868	2	1	1	43	96.59	0	96.59	HQ	OTU-7071	d__Bacteria;p__Planctomycetota;c__Phycisphaerae;o__SG8-4;f__SG8-4;g__;s__	Bioreactor	Anaerobic	Anaerobic biogas reactor	Anaerobic bioreactor	Bioreactor	Bioreactor	-122.305	47.6525
3300026250_9	2	0	0	0	0	0	0	0	0	0	0	0	1	2	0	0	0	3300026250	3750450	46	102630	1	1	2	42	96.96	4.7	73.46	HQ	OTU-2604	d__Bacteria;p__Acidobacteriota;c__UBA6911;o__UBA6911;f__UBA6911;g__;s__	Bioreactor	Anaerobic	Anaerobic biogas reactor	Anaerobic bioreactor	Bioreactor	Bioreactor	-122.305	47.6525
3300026252_14	1	0	0	0	0	0	0	0	0	0	0	0	0	0	0	0	0	3300026252	3050115	51	97174	1	1	1	48	91.05	4.08	70.65	HQ	OTU-16114	d__Bacteria;p__Verrucomicrobiota;c__Kiritimatiellae;o__LD1-PB3;f__Lenti-01;g__Lenti-01;s__	Bioreactor	Anaerobic	Anaerobic biogas reactor	Anaerobic bioreactor	Bioreactor	Bioreactor	-122.305	47.6525
3300026252_15	0	0	0	0	0	0	0	0	0	0	0	0	0	0	0	0	0	3300026252	2955471	143	35946	2	1	2	40	96.02	0.07	95.67	HQ	OTU-7071	d__Bacteria;p__Planctomycetota;c__Phycisphaerae;o__SG8-4;f__SG8-4;g__;s__	Bioreactor	Anaerobic	Anaerobic biogas reactor	Anaerobic bioreactor	Bioreactor	Bioreactor	-122.305	47.6525
3300026252_3	1	0	0	0	0	0	0	0	0	0	0	1	1	0	0	0	0	3300026252	5250509	303	27608	1	1	1	38	97.8	2.2	86.8	HQ	OTU-3082	d__Bacteria;p__Hydrogenedentota;c__Hydrogenedentia;o__Hydrogenedentiales;f__UBA2224;g__UBA2224;s__	Bioreactor	Anaerobic	Anaerobic biogas reactor	Anaerobic bioreactor	Bioreactor	Bioreactor	-122.305	47.6525
3300026252_8	2	0	0	0	0	0	0	0	0	0	0	0	1	2	0	0	0	3300026252	3745940	41	103598	1	1	2	41	96.96	4.7	73.46	HQ	OTU-2604	d__Bacteria;p__Acidobacteriota;c__UBA6911;o__UBA6911;f__UBA6911;g__;s__	Bioreactor	Anaerobic	Anaerobic biogas reactor	Anaerobic bioreactor	Bioreactor	Bioreactor	-122.305	47.6525
3300026255_11	1	0	0	0	1	0	1	2	0	0	0	0	2	5	1	0	0	3300026255	3903380	378	12813	1	1	1	50	93.17	1.42	86.07	HQ	OTU-7551	d__Bacteria;p__Actinobacteriota;c__Actinobacteria;o__Corynebacteriales;f__Corynebacteriaceae;g__Rhodococcus;s__	Bioreactor	Anaerobic	Anaerobic biogas reactor	Anaerobic bioreactor	Bioreactor	Bioreactor	-122.305	47.6525
3300026255_16	0	0	0	0	0	0	0	0	0	0	1	0	1	1	0	0	0	3300026255	2660492	43	104099	1	1	1	46	93.24	2.39	81.29	HQ	OTU-6314	d__Bacteria;p__UBP3;c__UBA1439;o__UBA1439;f__UBA1439;g__UBA1439;s__GCA_002329605.1	Bioreactor	Anaerobic	Anaerobic biogas reactor	Anaerobic bioreactor	Bioreactor	Bioreactor	-122.305	47.6525
3300026255_2	1	0	0	0	0	0	0	1	0	0	0	0	0	4	0	0	0	3300026255	9206867	209	92155	1	1	2	44	94.62	3.45	77.37	HQ	OTU-5288	d__Bacteria;p__Planctomycetota;c__Planctomycetes;o__Pirellulales;f__Pirellulaceae;g__;s__	Bioreactor	Anaerobic	Anaerobic biogas reactor	Anaerobic bioreactor	Bioreactor	Bioreactor	-122.305	47.6525
3300026255_6	1	0	0	0	0	0	0	0	0	0	1	1	0	1	0	0	0	3300026255	5312662	42	187036	1	1	1	42	93.18	2.27	81.83	HQ	OTU-15779	d__Bacteria;p__Planctomycetota;c__Phycisphaerae;o__SG8-4;f__SG8-4;g__PLanc-01;s__	Bioreactor	Anaerobic	Anaerobic biogas reactor	Anaerobic bioreactor	Bioreactor	Bioreactor	-122.305	47.6525
3300026255_8	0	0	0	0	0	0	0	0	0	0	0	1	0	1	0	0	0	3300026255	4354613	73	123663	1	1	1	48	93.52	0.93	88.87	HQ	OTU-983	d__Bacteria;p__Armatimonadota;c__UBA5377;o__UBA1398;f__UBA1398;g__UBA1398;s__GCA_002305165.1	Bioreactor	Anaerobic	Anaerobic biogas reactor	Anaerobic bioreactor	Bioreactor	Bioreactor	-122.305	47.6525
3300026290_18	1	0	0	0	0	0	0	0	0	0	0	0	0	0	0	0	0	3300026290	3060488	55	98750	1	1	1	48	92.74	4.08	72.34	HQ	OTU-16114	d__Bacteria;p__Verrucomicrobiota;c__Kiritimatiellae;o__LD1-PB3;f__Lenti-01;g__Lenti-01;s__	Bioreactor	Anaerobic	Anaerobic biogas reactor	Anaerobic bioreactor	Bioreactor	Bioreactor	-122.305	47.6525
3300026290_3	1	0	0	0	0	0	0	0	0	0	1	1	0	1	0	0	0	3300026290	5870133	54	185058	2	1	1	43	96.59	2.27	85.24	HQ	OTU-15779	d__Bacteria;p__Planctomycetota;c__Phycisphaerae;o__SG8-4;f__SG8-4;g__PLanc-01;s__	Bioreactor	Anaerobic	Anaerobic biogas reactor	Anaerobic bioreactor	Bioreactor	Bioreactor	-122.305	47.6525
3300026290_5	1	1	2	1	0	0	0	0	0	0	1	0	0	0	0	0	0	3300026290	5211489	190	54828	2	2	1	44	99.94	3.3	83.44	HQ	OTU-15778	d__Bacteria;p__Fibrobacterota;c__Chitinivibrionia;o__Chitinivibrionales;f__Chitinispirillaceae;g__;s__	Bioreactor	Anaerobic	Anaerobic biogas reactor	Anaerobic bioreactor	Bioreactor	Bioreactor	-122.305	47.6525
3300026290_9	2	0	0	0	0	0	0	0	0	0	0	0	1	2	0	0	0	3300026290	3862156	57	91462	1	1	1	43	96.96	4.7	73.46	HQ	OTU-2604	d__Bacteria;p__Acidobacteriota;c__UBA6911;o__UBA6911;f__UBA6911;g__;s__	Bioreactor	Anaerobic	Anaerobic biogas reactor	Anaerobic bioreactor	Bioreactor	Bioreactor	-122.305	47.6525
3300026311_1	2	0	0	0	0	0	0	0	0	0	0	2	1	1	0	0	0	3300026311	10239740	309	57004	2	1	1	96	98.78	2.3	87.28	HQ	OTU-1043	d__Bacteria;p__Planctomycetota;c__Planctomycetes;o__Pirellulales;f__Thermoguttaceae;g__;s__	Bioreactor	Anaerobic	Anaerobic biogas reactor	Anaerobic bioreactor	Bioreactor	Bioreactor	-122.305	47.6525
3300026311_10	1	0	0	0	0	1	0	0	0	0	0	0	1	3	0	0	0	3300026311	4382364	317	20916	1	1	2	43	93.11	2.56	80.31	HQ	OTU-10320	d__Bacteria;p__Acidobacteriota;c__UBA6911;o__UBA6911;f__UBA6911;g__;s__	Bioreactor	Anaerobic	Anaerobic biogas reactor	Anaerobic bioreactor	Bioreactor	Bioreactor	-122.305	47.6525
3300026311_13	0	0	0	0	0	0	0	0	0	0	0	1	0	1	0	0	0	3300026311	4238764	59	147834	1	1	1	46	93.52	0.93	88.87	HQ	OTU-983	d__Bacteria;p__Armatimonadota;c__UBA5377;o__UBA1398;f__UBA1398;g__UBA1398;s__GCA_002305165.1	Bioreactor	Anaerobic	Anaerobic biogas reactor	Anaerobic bioreactor	Bioreactor	Bioreactor	-122.305	47.6525
3300026311_29	0	0	0	0	0	0	0	0	0	0	2	2	1	0	0	0	0	3300026311	2847643	35	119688	1	2	2	46	97.94	0	97.94	HQ	OTU-9690	d__Bacteria;p__Firmicutes_A;c__Clostridia;o__Oscillospirales;f__DTU089;g__UBA1447;s__	Bioreactor	Anaerobic	Anaerobic biogas reactor	Anaerobic bioreactor	Bioreactor	Bioreactor	-122.305	47.6525
3300026311_31	0	0	0	0	0	0	0	0	0	0	0	0	0	0	0	0	0	3300026311	2828263	79	53254	1	1	1	41	94.32	0	94.32	HQ	OTU-7071	d__Bacteria;p__Planctomycetota;c__Phycisphaerae;o__SG8-4;f__SG8-4;g__;s__	Bioreactor	Anaerobic	Anaerobic biogas reactor	Anaerobic bioreactor	Bioreactor	Bioreactor	-122.305	47.6525
3300026311_35	0	0	0	0	0	0	0	0	0	0	1	0	1	1	0	0	0	3300026311	2702738	44	100698	1	1	1	46	93.24	3.07	77.89	HQ	OTU-6314	d__Bacteria;p__UBP3;c__UBA1439;o__UBA1439;f__UBA1439;g__UBA1439;s__GCA_002329605.1	Bioreactor	Anaerobic	Anaerobic biogas reactor	Anaerobic bioreactor	Bioreactor	Bioreactor	-122.305	47.6525
3300026311_39	0	0	0	0	0	0	0	1	0	0	1	0	0	1	0	0	0	3300026311	2591607	111	50797	1	3	1	49	93.52	3.06	78.22	HQ	OTU-6093	d__Bacteria;p__Firmicutes_B;c__Syntrophomonadia;o__Syntrophomonadales;f__Syntrophomonadaceae;g__;s__	Bioreactor	Anaerobic	Anaerobic biogas reactor	Anaerobic bioreactor	Bioreactor	Bioreactor	-122.305	47.6525
3300026311_4	1	0	0	0	0	0	0	0	0	0	1	1	0	1	0	0	0	3300026311	5951825	50	173241	1	1	1	46	96.59	2.27	85.24	HQ	OTU-15779	d__Bacteria;p__Planctomycetota;c__Phycisphaerae;o__SG8-4;f__SG8-4;g__PLanc-01;s__	Bioreactor	Anaerobic	Anaerobic biogas reactor	Anaerobic bioreactor	Bioreactor	Bioreactor	-122.305	47.6525
3300026311_46	1	0	0	0	0	0	0	1	0	0	0	0	0	0	0	0	0	3300026311	2356531	151	25092	1	2	2	39	97.2	0	97.2	HQ	OTU-9039	d__Bacteria;p__Spirochaetota;c__Spirochaetia;o__Treponematales;f__Treponemataceae;g__;s__	Bioreactor	Anaerobic	Anaerobic biogas reactor	Anaerobic bioreactor	Bioreactor	Bioreactor	-122.305	47.6525
3300026311_53	0	0	0	0	0	0	0	0	0	0	0	0	0	0	0	0	0	3300026311	2253809	65	57621	1	1	1	42	93.74	0.89	89.29	HQ	OTU-6388	d__Bacteria;p__Firmicutes_A;c__Clostridia;o__Oscillospirales;f__;g__;s__	Bioreactor	Anaerobic	Anaerobic biogas reactor	Anaerobic bioreactor	Bioreactor	Bioreactor	-122.305	47.6525
3300026311_72	0	0	0	0	0	0	0	0	0	0	0	0	0	0	0	0	0	3300026311	1703350	176	11883	2	1	1	39	94.19	0	94.19	HQ	OTU-17780	d__Bacteria;p__Spirochaetota;c__Spirochaetia;o__Sphaerochaetales;f__Sphaerochaetaceae;g__Sphaerochaeta;s__GCA_001604325.1	Bioreactor	Anaerobic	Anaerobic biogas reactor	Anaerobic bioreactor	Bioreactor	Bioreactor	-122.305	47.6525
3300026311_9	1	1	2	1	0	0	0	0	0	0	1	0	0	0	0	0	0	3300026311	4915765	172	43334	1	1	1	43	94.44	2.2	83.44	HQ	OTU-15778	d__Bacteria;p__Fibrobacterota;c__Chitinivibrionia;o__Chitinivibrionales;f__Chitinispirillaceae;g__;s__	Bioreactor	Anaerobic	Anaerobic biogas reactor	Anaerobic bioreactor	Bioreactor	Bioreactor	-122.305	47.6525
3300009704_10	0	0	0	0	0	0	0	0	0	0	0	0	1	2	0	0	0	3300009704	3950217	105	62840	1	1	1	45	95.3	0	95.3	HQ	OTU-5141	d__Bacteria;p__Acidobacteriota;c__Thermoanaerobaculia;o__Thermoanaerobaculales;f__Thermoanaerobaculaceae;g__;s__	Wastewater	Anaerobic digestor	Anaerobic digestor sludge	Anaerobic bioreactor	Bioreactor	Bioreactor	135.27	34.72
3300009704_11	1	0	0	0	0	0	0	0	0	0	0	2	0	3	0	0	0	3300009704	3374129	159	33226	1	1	2	44	96.28	4.73	72.63	HQ	OTU-13920	d__Bacteria;p__Verrucomicrobiota;c__Verrucomicrobiae;o__Pedosphaerales;f__Pedosphaeraceae;g__UBA8199;s__	Wastewater	Anaerobic digestor	Anaerobic digestor sludge	Anaerobic bioreactor	Bioreactor	Bioreactor	135.27	34.72
3300009704_13	0	0	0	0	0	0	0	0	0	0	0	0	2	1	0	0	0	3300009704	3223575	66	75889	1	1	2	43	98.52	0.55	95.77	HQ	OTU-7463	d__Bacteria;p__Bacteroidota;c__Bacteroidia;o__;f__;g__;s__	Wastewater	Anaerobic digestor	Anaerobic digestor sludge	Anaerobic bioreactor	Bioreactor	Bioreactor	135.27	34.72
3300009704_19	0	0	0	0	0	0	0	0	0	0	0	0	0	3	0	0	0	3300009704	2940418	176	32232	1	1	1	43	92.33	3.16	76.53	HQ	OTU-15558	d__Bacteria;p__Acidobacteriota;c__Thermoanaerobaculia;o__UBA5704;f__UBA5704;g__;s__	Wastewater	Anaerobic digestor	Anaerobic digestor sludge	Anaerobic bioreactor	Bioreactor	Bioreactor	135.27	34.72
3300009704_30	2	0	0	0	0	0	0	0	0	0	0	0	0	1	0	0	0	3300009704	2487567	127	34065	1	1	1	38	94.19	1.29	87.74	HQ	OTU-13893	d__Bacteria;p__Desulfobacterota;c__Syntrophia;o__Syntrophales;f__UBA8958;g__UBA8958;s__	Wastewater	Anaerobic digestor	Anaerobic digestor sludge	Anaerobic bioreactor	Bioreactor	Bioreactor	135.27	34.72
3300009704_39	1	0	0	0	0	0	0	0	0	0	0	0	0	0	0	0	0	3300009704	2066458	189	15960	1	1	1	42	90.45	2.26	79.15	HQ	OTU-13900	d__Bacteria;p__Desulfobacterota;c__Syntrophia;o__Syntrophales;f__UBA8958;g__;s__	Wastewater	Anaerobic digestor	Anaerobic digestor sludge	Anaerobic bioreactor	Bioreactor	Bioreactor	135.27	34.72
3300009704_48	0	0	2	0	0	0	0	1	0	0	0	0	0	3	0	0	0	3300009704	1792135	52	68290	1	1	1	45	97.71	0	97.71	HQ	OTU-17093	d__Archaea;p__Halobacterota;c__Methanomicrobia;o__Methanomicrobiales;f__Methanoregulaceae;g__UBA9949;s__	Wastewater	Anaerobic digestor	Anaerobic digestor sludge	Anaerobic bioreactor	Bioreactor	Bioreactor	135.27	34.72
3300009704_5	2	0	0	0	0	0	0	0	0	0	0	1	0	1	0	0	0	3300009704	4943349	109	76003	1	1	1	47	95.45	2.27	84.1	HQ	OTU-5143	d__Bacteria;p__Planctomycetota;c__Phycisphaerae;o__SG8-4;f__SG8-4;g__PLanc-01;s__	Wastewater	Anaerobic digestor	Anaerobic digestor sludge	Anaerobic bioreactor	Bioreactor	Bioreactor	135.27	34.72
3300009767_1	0	0	1	0	1	0	0	1	0	0	0	0	1	2	0	0	0	3300009767	6458246	145	71710	1	1	1	46	90.19	4.83	66.04	HQ	OTU-535	d__Bacteria;p__Myxococcota;c__Polyangia;o__Polyangiales;f__Polyangiaceae;g__;s__	Wastewater	Anaerobic digestor	Anaerobic digestor sludge	Anaerobic bioreactor	Bioreactor	Bioreactor	142.37	43.77
3300009767_13	0	0	0	0	0	0	0	0	0	0	1	2	0	1	0	0	0	3300009767	3367633	69	66536	1	1	1	47	98.81	4.49	76.36	HQ	OTU-15052	d__Bacteria;p__BRC1;c__UBA8349;o__HGW-BRC1-1;f__;g__;s__	Wastewater	Anaerobic digestor	Anaerobic digestor sludge	Anaerobic bioreactor	Bioreactor	Bioreactor	142.37	43.77
3300009767_23	0	0	0	0	0	0	1	1	0	0	0	0	0	0	0	0	0	3300009767	2827057	163	24486	1	1	1	41	94.62	2.4	82.62	HQ	OTU-3566	d__Bacteria;p__Spirochaetota;c__GWE2-31-10;o__GWE2-31-10;f__GWE2-31-10;g__;s__	Wastewater	Anaerobic digestor	Anaerobic digestor sludge	Anaerobic bioreactor	Bioreactor	Bioreactor	142.37	43.77
3300009767_5	0	0	0	0	0	0	0	0	0	0	0	1	1	4	0	0	0	3300009767	4566676	198	34509	2	1	1	42	93.92	4.05	73.67	HQ	OTU-12629	d__Bacteria;p__Verrucomicrobiota;c__Verrucomicrobiae;o__Pedosphaerales;f__Pedosphaeraceae;g__;s__	Wastewater	Anaerobic digestor	Anaerobic digestor sludge	Anaerobic bioreactor	Bioreactor	Bioreactor	142.37	43.77
3300009767_6	0	0	0	0	0	0	0	0	0	0	0	0	0	1	0	0	0	3300009767	4336775	64	119528	1	1	1	47	90.86	3.76	72.06	HQ	OTU-16959	d__Bacteria;p__Planctomycetota;c__UBA8108;o__UBA8890;f__UBA8898;g__UBA8898;s__	Wastewater	Anaerobic digestor	Anaerobic digestor sludge	Anaerobic bioreactor	Bioreactor	Bioreactor	142.37	43.77
3300009767_78	0	0	0	0	0	0	0	0	0	0	0	0	0	0	0	0	0	3300009767	1112786	78	21415	1	1	1	44	96.63	2.25	85.38	HQ	OTU-8910	d__Bacteria;p__Firmicutes;c__Bacilli;o__RFN20;f__CAG-826;g__UBA1361;s__GCA_002306335.1	Wastewater	Anaerobic digestor	Anaerobic digestor sludge	Anaerobic bioreactor	Bioreactor	Bioreactor	142.37	43.77
3300009769_10	0	0	0	0	0	0	0	0	0	0	1	3	1	5	0	0	0	3300009769	4261638	61	125389	1	1	1	45	97.74	0	97.74	HQ	OTU-1973	d__Bacteria;p__KSB1;c__UBA2214;o__UBA2214;f__UBA2214;g__;s__	Wastewater	Anaerobic digestor	Anaerobic digestor sludge	Anaerobic bioreactor	Bioreactor	Bioreactor	138.83	37.43
3300009769_15	2	0	0	0	0	0	0	0	0	0	0	2	1	2	0	0	0	3300009769	3606373	94	80206	1	1	1	40	99.52	2.86	85.22	HQ	OTU-307	d__Bacteria;p__Bacteroidota;c__Bacteroidia;o__Bacteroidales;f__vadinHA17;g__LD21;s__	Wastewater	Anaerobic digestor	Anaerobic digestor sludge	Anaerobic bioreactor	Bioreactor	Bioreactor	138.83	37.43
3300009769_26	0	0	0	0	0	0	0	0	0	0	0	0	0	0	0	0	0	3300009769	2723924	76	76354	1	1	1	45	94.32	0	94.32	HQ	OTU-9569	d__Bacteria;p__Planctomycetota;c__Phycisphaerae;o__SG8-4;f__SG8-4;g__;s__	Wastewater	Anaerobic digestor	Anaerobic digestor sludge	Anaerobic bioreactor	Bioreactor	Bioreactor	138.83	37.43
3300009769_31	0	0	0	0	0	0	0	0	0	0	0	1	0	0	0	0	0	3300009769	2629855	112	37350	1	2	1	45	97.46	2.23	86.31	HQ	OTU-3294	d__Bacteria;p__Thermotogota;c__Thermotogae;o__;f__;g__;s__	Wastewater	Anaerobic digestor	Anaerobic digestor sludge	Anaerobic bioreactor	Bioreactor	Bioreactor	138.83	37.43
3300009769_6	0	0	0	0	0	0	0	0	0	0	0	1	1	4	0	0	0	3300009769	4541667	192	36663	1	1	1	41	95.27	4.73	71.62	HQ	OTU-12629	d__Bacteria;p__Verrucomicrobiota;c__Verrucomicrobiae;o__Pedosphaerales;f__Pedosphaeraceae;g__;s__	Wastewater	Anaerobic digestor	Anaerobic digestor sludge	Anaerobic bioreactor	Bioreactor	Bioreactor	138.83	37.43
3300009769_7	2	0	0	0	0	0	0	2	0	0	0	0	1	6	0	0	0	3300009769	4381018	159	43815	1	1	1	47	93.19	4.49	70.74	HQ	OTU-13746	d__Bacteria;p__Spirochaetota;c__UBA4802;o__UBA4802;f__UBA5550;g__RBG-16-49-21;s__	Wastewater	Anaerobic digestor	Anaerobic digestor sludge	Anaerobic bioreactor	Bioreactor	Bioreactor	138.83	37.43
3300009769_9	0	0	0	0	0	0	0	0	0	0	0	0	0	1	0	0	0	3300009769	4358231	185	36271	1	1	1	47	93.01	4.84	68.81	HQ	OTU-16959	d__Bacteria;p__Planctomycetota;c__UBA8108;o__UBA8890;f__UBA8898;g__UBA8898;s__	Wastewater	Anaerobic digestor	Anaerobic digestor sludge	Anaerobic bioreactor	Bioreactor	Bioreactor	138.83	37.43
3300009772_15	0	0	0	0	0	0	0	0	0	0	0	0	0	3	0	1	0	3300009772	2828941	70	71004	1	1	1	41	98.92	2.15	88.17	HQ	OTU-12007	d__Bacteria;p__UBP3;c__UBA1439;o__;f__;g__;s__	Wastewater	Anaerobic digestor	Anaerobic digestor sludge	Anaerobic bioreactor	Bioreactor	Bioreactor	114.17	22.28
3300009772_26	0	0	0	0	0	0	0	0	0	0	0	0	0	1	0	0	0	3300009772	2104452	22	223502	1	1	1	46	96.27	0	96.27	HQ	OTU-2241	d__Bacteria;p__Caldisericota;c__Caldisericia;o__;f__;g__;s__	Wastewater	Anaerobic digestor	Anaerobic digestor sludge	Anaerobic bioreactor	Bioreactor	Bioreactor	114.17	22.28
3300009772_7	0	0	0	0	0	0	0	0	0	0	0	0	2	2	0	0	0	3300009772	3542291	38	185297	1	1	1	45	97.8	1.1	92.3	HQ	OTU-5329	d__Bacteria;p__Zixibacteria;c__MSB-5A5;o__Zixibacteria-1;f__;g__;s__	Wastewater	Anaerobic digestor	Anaerobic digestor sludge	Anaerobic bioreactor	Bioreactor	Bioreactor	114.17	22.28
3300009772_9	1	0	0	0	0	0	0	0	0	0	0	0	1	2	0	0	0	3300009772	3312835	164	31297	2	1	1	42	91.92	1.76	83.12	HQ	OTU-13082	d__Bacteria;p__Acidobacteriota;c__Thermoanaerobaculia;o__UBA2201;f__;g__;s__	Wastewater	Anaerobic digestor	Anaerobic digestor sludge	Anaerobic bioreactor	Bioreactor	Bioreactor	114.17	22.28
3300009779_13	1	0	0	0	0	0	0	0	0	0	0	1	1	2	0	0	0	3300009779	3659252	307	15806	1	1	1	33	95.44	4.43	73.29	HQ	OTU-2981	d__Bacteria;p__Bacteroidota;c__Bacteroidia;o__Bacteroidales;f__vadinHA17;g__LD21;s__	Wastewater	Anaerobic digestor	Anaerobic digestor sludge	Anaerobic bioreactor	Bioreactor	Bioreactor	114.17	22.28
3300009779_48	0	0	0	0	0	0	0	0	0	0	0	0	0	1	0	0	0	3300009779	2000922	30	139241	1	1	1	46	94.48	0	94.48	HQ	OTU-2241	d__Bacteria;p__Caldisericota;c__Caldisericia;o__;f__;g__;s__	Wastewater	Anaerobic digestor	Anaerobic digestor sludge	Anaerobic bioreactor	Bioreactor	Bioreactor	114.17	22.28
3300011965_4	0	0	0	0	0	0	0	0	0	0	1	1	0	1	0	0	0	3300011965	3156088	161	33588	1	1	1	40	96.24	2.6	83.24	HQ	OTU-6358	d__Bacteria;p__Bacteroidota;c__Bacteroidia;o__Bacteroidales;f__TTA-H9;g__TTA-H9;s__TTA-H9 sp2	Wastewater	Anaerobic digestor	Anaerobic thermophilic cellulolytic sludge	Anaerobic bioreactor	Bioreactor	Bioreactor	114.1	22.3
3300025393_10	0	0	0	0	0	0	0	0	0	0	1	0	1	0	0	0	0	3300025393	2815064	240	17254	2	1	1	39	91.03	3.97	71.18	HQ	OTU-15728	d__Bacteria;p__Bacteroidota;c__Bacteroidia;o__Bacteroidales;f__GCA-2748065;g__;s__	Wastewater	Anaerobic digestor	Anaerobic digestor sludge	Anaerobic bioreactor	Bioreactor	Bioreactor	104.06	30.66
3300025393_11	0	0	1	0	0	0	0	1	0	0	0	0	0	3	0	0	0	3300025393	2796041	52	106358	2	1	1	43	97.56	2.61	84.51	HQ	OTU-8814	d__Archaea;p__Halobacterota;c__Methanomicrobia;o__Methanomicrobiales;f__Methanocullaceae;g__Methanoculleus;s__	Wastewater	Anaerobic digestor	Anaerobic digestor sludge	Anaerobic bioreactor	Bioreactor	Bioreactor	104.06	30.66
3300025393_2	1	0	0	0	0	0	0	0	0	0	1	1	0	0	0	0	0	3300025393	4593928	143	50245	1	1	1	46	95.89	4.1	75.39	HQ	OTU-3088	d__Bacteria;p__Bacteroidota;c__GCA-2699105;o__GCA-2699105;f__;g__;s__	Wastewater	Anaerobic digestor	Anaerobic digestor sludge	Anaerobic bioreactor	Bioreactor	Bioreactor	104.06	30.66
3300025393_21	0	0	0	0	0	0	0	0	0	0	0	0	0	0	0	0	0	3300025393	2111820	55	76823	1	2	1	47	94.64	0	94.64	HQ	OTU-700	d__Bacteria;p__Caldisericota;c__Caldisericia;o__UBA6126;f__UBA6126;g__;s__	Wastewater	Anaerobic digestor	Anaerobic digestor sludge	Anaerobic bioreactor	Bioreactor	Bioreactor	104.06	30.66
3300025393_24	0	0	0	0	0	0	0	0	0	0	1	0	0	1	0	0	0	3300025393	1843029	100	29076	2	1	2	34	98.67	0	98.67	HQ	OTU-695	d__Bacteria;p__Firmicutes;c__Bacilli;o__ML615J-28;f__CAG-313;g__;s__	Wastewater	Anaerobic digestor	Anaerobic digestor sludge	Anaerobic bioreactor	Bioreactor	Bioreactor	104.06	30.66
3300025393_4	2	0	0	0	0	0	0	0	0	0	0	0	0	0	0	0	0	3300025393	3990477	13	637210	1	1	1	49	97.42	1.94	87.72	HQ	OTU-6463	d__Bacteria;p__Desulfobacterota;c__Syntrophia;o__Syntrophales;f__oteobacteria-19;g__oteobacteria-19;s__	Wastewater	Anaerobic digestor	Anaerobic digestor sludge	Anaerobic bioreactor	Bioreactor	Bioreactor	104.06	30.66
3300025393_6	0	0	0	0	0	0	0	0	0	0	0	1	1	0	0	0	0	3300025393	3585461	38	188300	1	1	1	44	96.09	0	96.09	HQ	OTU-6465	d__Bacteria;p__Bacteroidota;c__Ignavibacteria;o__Ignavibacteriales;f__Ignavibacteriaceae;g__Ignavibacterium;s__	Wastewater	Anaerobic digestor	Anaerobic digestor sludge	Anaerobic bioreactor	Bioreactor	Bioreactor	104.06	30.66
3300025393_8	0	0	0	0	1	0	0	0	0	0	1	2	1	3	0	0	0	3300025393	3439051	30	195311	1	1	1	43	97.77	0	97.77	HQ	OTU-6461	d__Bacteria;p__Bacteroidota;c__Ignavibacteria;o__Ignavibacteriales;f__Ignavibacteriaceae;g__;s__	Wastewater	Anaerobic digestor	Anaerobic digestor sludge	Anaerobic bioreactor	Bioreactor	Bioreactor	104.06	30.66
3300025408_2	1	0	0	0	0	0	0	0	0	0	1	1	0	0	0	0	0	3300025408	4621775	107	78785	2	1	1	47	96.17	4.19	75.22	HQ	OTU-3088	d__Bacteria;p__Bacteroidota;c__GCA-2699105;o__GCA-2699105;f__;g__;s__	Wastewater	Anaerobic digestor	Anaerobic digestor sludge	Anaerobic bioreactor	Bioreactor	Bioreactor	104.06	30.66
3300025408_4	2	0	0	0	0	0	0	0	0	0	0	0	0	0	0	0	0	3300025408	3999303	15	540984	1	1	1	49	97.42	1.94	87.72	HQ	OTU-6463	d__Bacteria;p__Desulfobacterota;c__Syntrophia;o__Syntrophales;f__oteobacteria-19;g__oteobacteria-19;s__	Wastewater	Anaerobic digestor	Anaerobic digestor sludge	Anaerobic bioreactor	Bioreactor	Bioreactor	104.06	30.66
3300025408_9	0	0	0	0	0	0	0	0	0	0	0	1	1	0	0	0	0	3300025408	3548081	39	122582	1	1	1	43	96.09	0.56	93.29	HQ	OTU-6465	d__Bacteria;p__Bacteroidota;c__Ignavibacteria;o__Ignavibacteriales;f__Ignavibacteriaceae;g__Ignavibacterium;s__	Wastewater	Anaerobic digestor	Anaerobic digestor sludge	Anaerobic bioreactor	Bioreactor	Bioreactor	104.06	30.66
3300025471_11	2	0	0	0	0	1	0	0	0	0	0	0	0	0	0	0	0	3300025471	2991448	50	107205	1	1	1	45	96.59	0	96.59	HQ	OTU-15134	d__Bacteria;p__Planctomycetota;c__Phycisphaerae;o__SG8-4;f__SG8-4;g__;s__	Wastewater	Anaerobic digestor	Anaerobic digestor sludge	Anaerobic bioreactor	Bioreactor	Bioreactor	-123.1	49.25
3300025471_21	1	0	0	0	0	0	0	0	0	0	0	0	0	2	0	0	0	3300025471	2394574	111	35808	1	1	1	43	94.01	1.65	85.76	HQ	OTU-13048	d__Bacteria;p__Desulfobacterota_B;c__Syntrophorhabdia;o__Syntrophorhabdales;f__;g__;s__	Wastewater	Anaerobic digestor	Anaerobic digestor sludge	Anaerobic bioreactor	Bioreactor	Bioreactor	-123.1	49.25
3300025471_23	0	0	0	0	0	0	0	0	0	0	0	0	0	1	0	0	0	3300025471	2227939	84	38772	1	1	1	42	92.16	0.85	87.91	HQ	OTU-5107	d__Bacteria;p__Firmicutes_D;c__Dethiobacteria;o__DTU022;f__DTU022;g__DTU022;s__GCA_001512835.1	Wastewater	Anaerobic digestor	Anaerobic digestor sludge	Anaerobic bioreactor	Bioreactor	Bioreactor	-123.1	49.25
3300025471_3	1	0	0	0	0	0	0	0	0	1	0	0	0	1	0	0	0	3300025471	4448816	220	32952	1	1	1	45	99.49	4.95	74.74	HQ	OTU-17586	d__Bacteria;p__Verrucomicrobiota;c__Verrucomicrobiae;o__Pedosphaerales;f__Pedosphaeraceae;g__UBA3939;s__GCA_002385705.1	Wastewater	Anaerobic digestor	Anaerobic digestor sludge	Anaerobic bioreactor	Bioreactor	Bioreactor	-123.1	49.25
3300025471_32	0	0	0	0	0	0	0	0	0	0	0	0	0	0	0	0	0	3300025471	1565889	28	114923	3	1	1	44	96.61	0	96.61	HQ	OTU-14513	d__Bacteria;p__WOR-3;c__EM3;o__UBA1063;f__UBA1063;g__UBA1063;s__GCA_002316275.1	Wastewater	Anaerobic digestor	Anaerobic digestor sludge	Anaerobic bioreactor	Bioreactor	Bioreactor	-123.1	49.25
3300025587_13	1	0	0	0	0	0	0	1	0	0	1	0	1	5	1	0	0	3300025587	2804280	92	50696	1	2	2	43	97.96	1.53	90.31	HQ	OTU-11499	d__Bacteria;p__Firmicutes_B;c__Syntrophomonadia;o__Syntrophomonadales;f__Syntrophomonadaceae;g__DTU018;s__GCA_001513155.1	Wastewater	Anaerobic digestor	Anaerobic digestor sludge	Anaerobic bioreactor	Bioreactor	Bioreactor	-122.42	37.78
3300025587_25	1	1	1	1	0	0	0	0	0	0	0	0	0	1	0	0	0	3300025587	1698064	5	390363	2	4	2	38	99.73	0	99.73	HQ	OTU-2388	d__Archaea;p__Euryarchaeota;c__Methanobacteria;o__Methanobacteriales;f__Methanothermobacteraceae;g__Methanothermobacter;s__GCF_900095815.1	Wastewater	Anaerobic digestor	Anaerobic digestor sludge	Anaerobic bioreactor	Bioreactor	Bioreactor	-122.42	37.78
3300025589_14	1	0	0	0	0	0	0	0	0	0	0	0	1	3	0	0	0	3300025589	2867148	218	21431	1	2	1	38	92.46	3.46	75.16	HQ	OTU-16645	d__Bacteria;p__Bacteroidota;c__Bacteroidia;o__Bacteroidales;f__vadinHA17;g__UBA8202;s__	Wastewater	Anaerobic digestor	Anaerobic digestor sludge	Anaerobic bioreactor	Bioreactor	Bioreactor	139.38	36.29
3300025589_20	1	0	0	0	0	0	0	0	0	0	0	0	0	0	0	0	0	3300025589	2300320	125	33465	2	1	1	42	93.55	4.52	70.95	HQ	OTU-13900	d__Bacteria;p__Desulfobacterota;c__Syntrophia;o__Syntrophales;f__UBA8958;g__;s__	Wastewater	Anaerobic digestor	Anaerobic digestor sludge	Anaerobic bioreactor	Bioreactor	Bioreactor	139.38	36.29
3300025589_23	0	0	0	0	0	0	0	0	0	0	0	0	0	0	0	0	0	3300025589	2104631	93	37159	1	1	1	44	98.12	0.63	94.97	HQ	OTU-4773	d__Bacteria;p__Thermotogota;c__Thermotogae;o__Thermotogales;f__Thermotogaceae;g__Pseudothermotoga_B;s__	Wastewater	Anaerobic digestor	Anaerobic digestor sludge	Anaerobic bioreactor	Bioreactor	Bioreactor	139.38	36.29
3300025589_24	1	0	0	0	0	0	0	0	0	0	0	0	0	0	0	0	0	3300025589	2086557	139	24000	1	1	1	45	90.29	4.84	66.09	HQ	OTU-4769	d__Bacteria;p__Desulfobacterota;c__Syntrophia;o__Syntrophales;f__UBA8958;g__;s__	Wastewater	Anaerobic digestor	Anaerobic digestor sludge	Anaerobic bioreactor	Bioreactor	Bioreactor	139.38	36.29
3300025589_26	1	0	0	0	0	0	0	0	0	0	0	3	2	0	0	0	0	3300025589	1979088	134	22242	1	2	1	44	92.95	0	92.95	HQ	OTU-6074	d__Bacteria;p__Firmicutes_A;c__Clostridia;o__Oscillospirales;f__CAG-382;g__;s__	Wastewater	Anaerobic digestor	Anaerobic digestor sludge	Anaerobic bioreactor	Bioreactor	Bioreactor	139.38	36.29
3300025589_5	0	0	0	0	0	0	0	1	0	0	0	0	1	0	0	0	0	3300025589	3963684	212	27203	1	2	2	42	98.9	1.2	92.9	HQ	OTU-13854	d__Bacteria;p__Hydrogenedentota;c__Hydrogenedentia;o__Hydrogenedentiales;f__UBA2224;g__;s__	Wastewater	Anaerobic digestor	Anaerobic digestor sludge	Anaerobic bioreactor	Bioreactor	Bioreactor	139.38	36.29
3300025597_11	2	0	0	0	0	0	0	0	0	0	0	0	1	0	0	0	0	3300025597	3053223	111	42202	1	3	3	42	92.31	2.25	81.06	HQ	OTU-15086	d__Bacteria;p__Spirochaetota;c__UBA4802;o__UBA4802;f__UBA5550;g__UBA5550;s__	Wastewater	Anaerobic digestor	Anaerobic digestor sludge	Anaerobic bioreactor	Bioreactor	Bioreactor	114.17	22.28
3300025597_18	1	0	0	0	0	0	0	0	0	0	0	0	0	1	0	0	0	3300025597	2574814	27	188863	1	1	1	45	92.02	1.68	83.62	HQ	OTU-6454	d__Bacteria;p__Desulfobacterota_B;c__Syntrophorhabdia;o__Syntrophorhabdales;f__;g__;s__	Wastewater	Anaerobic digestor	Anaerobic digestor sludge	Anaerobic bioreactor	Bioreactor	Bioreactor	114.17	22.28
3300025597_22	0	0	0	0	0	0	0	0	0	0	0	0	0	2	0	0	0	3300025597	2207540	37	122930	1	1	1	47	96.61	1.37	89.76	HQ	OTU-3852	d__Bacteria;p__Bacteroidota;c__Kapabacteria;o__Kapabacteriales;f__UBA2268;g__UBA2268;s__	Wastewater	Anaerobic digestor	Anaerobic digestor sludge	Anaerobic bioreactor	Bioreactor	Bioreactor	114.17	22.28
3300025597_3	1	0	0	0	0	1	0	1	0	0	0	0	1	4	0	0	0	3300025597	4687946	71	102284	2	1	1	45	94.51	0	94.51	HQ	OTU-5140	d__Bacteria;p__Hydrogenedentota;c__Hydrogenedentia;o__Hydrogenedentiales;f__;g__;s__	Wastewater	Anaerobic digestor	Anaerobic digestor sludge	Anaerobic bioreactor	Bioreactor	Bioreactor	114.17	22.28
3300025605_10	1	0	0	0	0	0	0	1	0	0	0	0	1	4	0	0	0	3300025605	3254361	249	16561	1	1	1	41	94.12	3.37	77.27	HQ	OTU-5901	d__Bacteria;p__Spirochaetota;c__UBA4802;o__UBA4802;f__UBA2205;g__UBA2205;s__	Wastewater	Anaerobic digestor	Anaerobic digestor sludge	Anaerobic bioreactor	Bioreactor	Bioreactor	139.38	36.29
3300025605_26	1	0	0	0	0	0	0	0	0	0	0	0	0	0	0	0	0	3300025605	2226440	116	32873	1	1	1	46	93.87	2.58	80.97	HQ	OTU-13900	d__Bacteria;p__Desulfobacterota;c__Syntrophia;o__Syntrophales;f__UBA8958;g__;s__	Wastewater	Anaerobic digestor	Anaerobic digestor sludge	Anaerobic bioreactor	Bioreactor	Bioreactor	139.38	36.29
3300025605_29	0	0	0	0	0	0	0	0	0	0	0	0	0	0	0	0	0	3300025605	2054352	104	33981	2	1	1	43	91.22	0.47	88.87	HQ	OTU-4773	d__Bacteria;p__Thermotogota;c__Thermotogae;o__Thermotogales;f__Thermotogaceae;g__Pseudothermotoga_B;s__	Wastewater	Anaerobic digestor	Anaerobic digestor sludge	Anaerobic bioreactor	Bioreactor	Bioreactor	139.38	36.29
3300025605_3	1	0	0	0	0	1	0	0	0	0	1	2	1	0	0	0	0	3300025605	5622188	142	66386	2	1	2	52	97.73	0	97.73	HQ	OTU-13608	d__Bacteria;p__Planctomycetota;c__Phycisphaerae;o__UBA1845;f__UBA1845;g__;s__	Wastewater	Anaerobic digestor	Anaerobic digestor sludge	Anaerobic bioreactor	Bioreactor	Bioreactor	139.38	36.29
3300025605_30	0	0	0	0	0	0	0	0	0	0	0	3	1	0	0	0	0	3300025605	1994663	108	24022	1	2	1	40	94.61	0.34	92.91	HQ	OTU-6074	d__Bacteria;p__Firmicutes_A;c__Clostridia;o__Oscillospirales;f__CAG-382;g__;s__	Wastewater	Anaerobic digestor	Anaerobic digestor sludge	Anaerobic bioreactor	Bioreactor	Bioreactor	139.38	36.29
3300025605_35	1	0	0	0	0	0	0	0	0	0	0	2	0	0	0	0	0	3300025605	1865503	40	60404	1	1	1	43	96.37	0.83	92.22	HQ	OTU-1553	d__Bacteria;p__Firmicutes_A;c__Clostridia;o__4C28d-15;f__DTU072;g__Firm-09;s__GCA_002385605.1	Wastewater	Anaerobic digestor	Anaerobic digestor sludge	Anaerobic bioreactor	Bioreactor	Bioreactor	139.38	36.29
3300025605_4	1	0	0	0	0	1	0	0	0	0	1	0	1	2	0	0	0	3300025605	5414144	99	104891	2	1	2	51	96.59	1.14	90.89	HQ	OTU-13605	d__Bacteria;p__Planctomycetota;c__Phycisphaerae;o__UBA1845;f__;g__;s__	Wastewater	Anaerobic digestor	Anaerobic digestor sludge	Anaerobic bioreactor	Bioreactor	Bioreactor	139.38	36.29
3300025605_43	0	0	0	0	0	0	0	0	0	0	0	0	0	0	0	0	0	3300025605	1451888	22	159293	4	1	1	46	96.61	0	96.61	HQ	OTU-14513	d__Bacteria;p__WOR-3;c__EM3;o__UBA1063;f__UBA1063;g__UBA1063;s__GCA_002316275.1	Wastewater	Anaerobic digestor	Anaerobic digestor sludge	Anaerobic bioreactor	Bioreactor	Bioreactor	139.38	36.29
3300025605_7	0	0	0	0	0	0	0	1	0	0	0	0	1	0	0	0	0	3300025605	3889203	159	36558	1	1	1	42	98.26	1.23	92.11	HQ	OTU-13854	d__Bacteria;p__Hydrogenedentota;c__Hydrogenedentia;o__Hydrogenedentiales;f__UBA2224;g__;s__	Wastewater	Anaerobic digestor	Anaerobic digestor sludge	Anaerobic bioreactor	Bioreactor	Bioreactor	139.38	36.29
3300025609_13	1	0	0	0	0	0	0	1	0	0	1	0	2	4	1	0	0	3300025609	2677603	102	49714	3	1	1	44	98.21	2.04	88.01	HQ	OTU-11499	d__Bacteria;p__Firmicutes_B;c__Syntrophomonadia;o__Syntrophomonadales;f__Syntrophomonadaceae;g__DTU018;s__GCA_001513155.1	Wastewater	Anaerobic digestor	Anaerobic digestor sludge	Anaerobic bioreactor	Bioreactor	Bioreactor	-123.1	49.25
3300025609_2	1	0	0	0	0	1	0	0	0	0	1	2	1	0	0	0	0	3300025609	5321810	420	16884	2	1	2	47	92.35	1.2	86.35	HQ	OTU-13608	d__Bacteria;p__Planctomycetota;c__Phycisphaerae;o__UBA1845;f__UBA1845;g__;s__	Wastewater	Anaerobic digestor	Anaerobic digestor sludge	Anaerobic bioreactor	Bioreactor	Bioreactor	-123.1	49.25
3300025609_25	0	0	0	0	0	0	0	0	0	0	0	2	0	0	0	0	0	3300025609	2108553	172	16354	2	4	2	46	91.96	1.99	82.01	HQ	OTU-5158	d__Bacteria;p__Firmicutes_G;c__DTU065;o__DTU065;f__DTU065;g__DTU065;s__GCA_001512545.1	Wastewater	Anaerobic digestor	Anaerobic digestor sludge	Anaerobic bioreactor	Bioreactor	Bioreactor	-123.1	49.25
3300025609_3	0	0	0	0	0	1	0	0	0	0	1	0	1	2	0	0	0	3300025609	5215248	126	65607	1	1	1	49	92.05	2.27	80.7	HQ	OTU-13605	d__Bacteria;p__Planctomycetota;c__Phycisphaerae;o__UBA1845;f__UBA1845;g__;s__	Wastewater	Anaerobic digestor	Anaerobic digestor sludge	Anaerobic bioreactor	Bioreactor	Bioreactor	-123.1	49.25
3300025609_6	0	0	0	0	0	0	0	0	0	0	0	0	0	1	0	0	0	3300025609	3985188	452	10978	1	1	2	42	91.38	1.77	82.53	HQ	OTU-2094	d__Bacteria;p__Planctomycetota;c__Planctomycetes;o__Pirellulales;f__Thermoguttaceae;g__Thermogutta;s__	Wastewater	Anaerobic digestor	Anaerobic digestor sludge	Anaerobic bioreactor	Bioreactor	Bioreactor	-123.1	49.25
3300025611_14	2	0	0	0	0	0	0	0	0	0	2	0	1	1	0	0	0	3300025611	2765732	136	27886	1	1	1	45	92.17	0.44	89.97	HQ	OTU-11997	d__Bacteria;p__Firmicutes_A;c__Clostridia;o__Oscillospirales;f__Ruminococcaceae;g__;s__	Wastewater	Anaerobic digestor	Anaerobic digestor sludge	Anaerobic bioreactor	Bioreactor	Bioreactor	114.17	22.28
3300025611_17	0	0	0	0	0	0	0	0	0	0	0	0	0	3	0	0	0	3300025611	2579627	124	29265	1	2	1	45	91.49	3.64	73.29	HQ	OTU-5175	d__Bacteria;p__Chloroflexota;c__Anaerolineae;o__Anaerolineales;f__Anaerolineaceae;g__Flexilinea;s__	Wastewater	Anaerobic digestor	Anaerobic digestor sludge	Anaerobic bioreactor	Bioreactor	Bioreactor	114.17	22.28
3300025611_18	1	0	0	0	0	0	0	0	0	0	0	2	1	2	0	0	0	3300025611	2541907	74	58092	1	2	1	44	96.72	0.73	93.07	HQ	OTU-11024	d__Bacteria;p__Bacteroidota;c__Bacteroidia;o__Bacteroidales;f__Dysgonomonadaceae;g__Proteiniphilum;s__	Wastewater	Anaerobic digestor	Anaerobic digestor sludge	Anaerobic bioreactor	Bioreactor	Bioreactor	114.17	22.28
3300025611_5	1	0	0	0	0	0	0	0	0	0	0	0	1	2	0	0	0	3300025611	3713849	51	106352	1	1	1	46	94.87	1.76	86.07	HQ	OTU-13082	d__Bacteria;p__Acidobacteriota;c__Thermoanaerobaculia;o__UBA2201;f__;g__;s__	Wastewater	Anaerobic digestor	Anaerobic digestor sludge	Anaerobic bioreactor	Bioreactor	Bioreactor	114.17	22.28
3300025611_8	2	0	0	0	0	0	0	0	0	0	0	0	0	0	0	0	0	3300025611	3499043	116	56407	1	1	1	48	91.61	1.94	81.91	HQ	OTU-13085	d__Bacteria;p__Desulfobacterota;c__Desulfobacteria;o__Desulfatiglanales;f__NaphS2;g__;s__	Wastewater	Anaerobic digestor	Anaerobic digestor sludge	Anaerobic bioreactor	Bioreactor	Bioreactor	114.17	22.28
3300025613_16	0	0	0	0	0	0	0	0	0	0	0	1	0	0	0	0	0	3300025613	2697425	132	31852	1	2	2	41	96.61	1.39	89.66	HQ	OTU-3294	d__Bacteria;p__Thermotogota;c__Thermotogae;o__;f__;g__;s__	Wastewater	Anaerobic digestor	Anaerobic digestor sludge	Anaerobic bioreactor	Bioreactor	Bioreactor	135.05	34.65
3300025613_32	1	0	0	0	0	0	0	0	0	0	0	0	0	0	0	0	0	3300025613	2217968	176	17210	1	1	1	44	91.61	2.74	77.91	HQ	OTU-13900	d__Bacteria;p__Desulfobacterota;c__Syntrophia;o__Syntrophales;f__UBA8958;g__;s__	Wastewater	Anaerobic digestor	Anaerobic digestor sludge	Anaerobic bioreactor	Bioreactor	Bioreactor	135.05	34.65
3300025613_34	0	0	0	0	0	0	0	0	0	0	1	0	0	0	0	0	0	3300025613	2091570	63	50507	1	2	1	39	93.71	0.7	90.21	HQ	OTU-5815	d__Bacteria;p__Firmicutes_A;c__Clostridia;o__UBA10946;f__;g__;s__	Wastewater	Anaerobic digestor	Anaerobic digestor sludge	Anaerobic bioreactor	Bioreactor	Bioreactor	135.05	34.65
3300025613_43	0	0	2	0	0	0	0	0	0	0	0	0	0	3	0	0	0	3300025613	1798000	36	84511	2	1	1	44	97.71	0	97.71	HQ	OTU-17093	d__Archaea;p__Halobacterota;c__Methanomicrobia;o__Methanomicrobiales;f__Methanoregulaceae;g__UBA9949;s__	Wastewater	Anaerobic digestor	Anaerobic digestor sludge	Anaerobic bioreactor	Bioreactor	Bioreactor	135.05	34.65
3300025613_55	0	0	0	0	0	0	0	0	0	0	0	0	0	0	0	0	0	3300025613	1122762	69	25967	1	1	1	48	97.75	0	97.75	HQ	OTU-8910	d__Bacteria;p__Firmicutes;c__Bacilli;o__RFN20;f__CAG-826;g__UBA1361;s__GCA_002306335.1	Wastewater	Anaerobic digestor	Anaerobic digestor sludge	Anaerobic bioreactor	Bioreactor	Bioreactor	135.05	34.65
3300025613_6	0	0	0	0	0	0	0	0	0	0	0	2	0	3	0	0	0	3300025613	3575021	99	55692	1	1	2	42	97.3	4.73	73.65	HQ	OTU-13920	d__Bacteria;p__Verrucomicrobiota;c__Verrucomicrobiae;o__Pedosphaerales;f__Pedosphaeraceae;g__UBA8199;s__	Wastewater	Anaerobic digestor	Anaerobic digestor sludge	Anaerobic bioreactor	Bioreactor	Bioreactor	135.05	34.65
3300025618_22	0	0	0	0	0	0	0	0	0	0	0	2	0	0	0	0	0	3300025618	2214407	95	35181	1	4	2	49	95.1	1.01	90.05	HQ	OTU-5158	d__Bacteria;p__Firmicutes_G;c__DTU065;o__DTU065;f__DTU065;g__DTU065;s__GCA_001512545.1	Wastewater	Anaerobic digestor	Anaerobic digestor sludge	Anaerobic bioreactor	Bioreactor	Bioreactor	-122.27	37.8
3300025618_26	0	0	0	0	0	0	0	0	0	0	1	0	0	1	0	0	0	3300025618	2041643	61	51476	1	2	1	47	97.81	0.73	94.16	HQ	OTU-1657	d__Bacteria;p__Firmicutes_F;c__Halanaerobiia;o__Halanaerobiales;f__DTU029;g__DTU029;s__GCA_001512435.1	Wastewater	Anaerobic digestor	Anaerobic digestor sludge	Anaerobic bioreactor	Bioreactor	Bioreactor	-122.27	37.8
3300025618_27	0	0	0	0	0	0	0	0	0	0	0	0	0	0	0	0	0	3300025618	1877931	159	15100	1	1	1	44	94.56	0	94.56	HQ	OTU-15133	d__Bacteria;p__Thermotogota;c__Thermotogae;o__Thermotogales;f__Fervidobacteriaceae;g__Fervidobacterium;s__UBA8200	Wastewater	Anaerobic digestor	Anaerobic digestor sludge	Anaerobic bioreactor	Bioreactor	Bioreactor	-122.27	37.8
3300025618_38	0	0	0	0	0	0	0	0	0	0	1	0	0	0	0	0	0	3300025618	1573137	84	32734	1	1	1	36	96.64	2.57	83.79	HQ	OTU-1656	d__Bacteria;p__Firmicutes_A;c__Clostridia;o__Oscillospirales;f__DTU089;g__DTU033;s__GCA_001513365.1	Wastewater	Anaerobic digestor	Anaerobic digestor sludge	Anaerobic bioreactor	Bioreactor	Bioreactor	-122.27	37.8
3300025629_11	0	0	0	0	0	0	0	0	0	0	0	0	0	0	0	0	0	3300025629	2942480	74	58998	1	1	1	49	97.73	3.41	80.68	HQ	OTU-9569	d__Bacteria;p__Planctomycetota;c__Phycisphaerae;o__SG8-4;f__SG8-4;g__;s__	Wastewater	Anaerobic digestor	Anaerobic digestor sludge	Anaerobic bioreactor	Bioreactor	Bioreactor	135.05	34.65
3300025629_14	0	0	0	0	0	0	0	0	0	0	0	1	0	1	0	0	0	3300025629	2616161	119	40517	1	1	1	41	96.39	2.19	85.44	HQ	OTU-11170	d__Bacteria;p__Thermotogota;c__Thermotogae;o__Petrotogales;f__Kosmotogaceae;g__Mesotoga;s__Mesotoga sp1	Wastewater	Anaerobic digestor	Anaerobic digestor sludge	Anaerobic bioreactor	Bioreactor	Bioreactor	135.05	34.65
3300025629_2	2	0	0	0	0	0	0	0	0	0	0	0	1	2	0	0	0	3300025629	4759715	64	135026	1	1	1	49	98.86	1.14	93.16	HQ	OTU-12465	d__Bacteria;p__Planctomycetota;c__Phycisphaerae;o__SG8-4;f__SG8-4;g__PLanc-01;s__	Wastewater	Anaerobic digestor	Anaerobic digestor sludge	Anaerobic bioreactor	Bioreactor	Bioreactor	135.05	34.65
3300025629_31	1	0	0	0	0	0	0	0	0	0	0	0	0	0	0	0	0	3300025629	2180739	141	25949	1	1	2	40	90.43	2.15	79.68	HQ	OTU-13900	d__Bacteria;p__Desulfobacterota;c__Syntrophia;o__Syntrophales;f__UBA8958;g__;s__	Wastewater	Anaerobic digestor	Anaerobic digestor sludge	Anaerobic bioreactor	Bioreactor	Bioreactor	135.05	34.65
3300025629_34	0	0	0	0	0	0	0	0	0	0	1	0	0	0	0	0	0	3300025629	2077911	77	42224	1	2	1	43	94.76	0.7	91.26	HQ	OTU-5815	d__Bacteria;p__Firmicutes_A;c__Clostridia;o__UBA10946;f__;g__;s__	Wastewater	Anaerobic digestor	Anaerobic digestor sludge	Anaerobic bioreactor	Bioreactor	Bioreactor	135.05	34.65
3300025629_41	0	0	2	0	0	0	0	0	0	0	0	0	0	3	0	0	0	3300025629	1810386	36	84511	1	1	1	44	97.71	0	97.71	HQ	OTU-17093	d__Archaea;p__Halobacterota;c__Methanomicrobia;o__Methanomicrobiales;f__Methanoregulaceae;g__UBA9949;s__	Wastewater	Anaerobic digestor	Anaerobic digestor sludge	Anaerobic bioreactor	Bioreactor	Bioreactor	135.05	34.65
3300025629_46	0	0	0	0	0	0	0	0	0	0	1	1	1	1	0	0	0	3300025629	1516139	128	17504	1	2	1	36	90	0.12	89.4	HQ	OTU-12604	d__Bacteria;p__Firmicutes;c__Bacilli;o__ML615J-28;f__CAG-313;g__UBA1427;s__GCA_002329485.1	Wastewater	Anaerobic digestor	Anaerobic digestor sludge	Anaerobic bioreactor	Bioreactor	Bioreactor	135.05	34.65
3300025629_6	0	0	0	0	0	0	0	0	0	0	0	2	0	2	0	0	0	3300025629	3401823	96	51043	1	1	1	40	93.92	2.7	80.42	HQ	OTU-13920	d__Bacteria;p__Verrucomicrobiota;c__Verrucomicrobiae;o__Pedosphaerales;f__Pedosphaeraceae;g__UBA8199;s__	Wastewater	Anaerobic digestor	Anaerobic digestor sludge	Anaerobic bioreactor	Bioreactor	Bioreactor	135.05	34.65
3300025631_17	2	0	0	0	0	1	0	0	0	0	0	0	0	0	0	0	0	3300025631	2863035	201	19673	2	1	1	43	91.94	1.45	84.69	HQ	OTU-17941	d__Bacteria;p__Planctomycetota;c__Phycisphaerae;o__SG8-4;f__SG8-4;g__;s__	Wastewater	Anaerobic digestor	Anaerobic digestor sludge	Anaerobic bioreactor	Bioreactor	Bioreactor	139.38	36.29
3300025631_27	1	0	0	0	0	0	0	0	0	0	0	0	0	0	0	0	0	3300025631	2279871	112	36980	1	1	1	40	93.76	1.94	84.06	HQ	OTU-13900	d__Bacteria;p__Desulfobacterota;c__Syntrophia;o__Syntrophales;f__UBA8958;g__;s__	Wastewater	Anaerobic digestor	Anaerobic digestor sludge	Anaerobic bioreactor	Bioreactor	Bioreactor	139.38	36.29
3300025631_6	0	0	0	0	0	0	0	1	0	0	0	0	1	0	0	0	0	3300025631	3831699	180	28253	1	1	1	44	98.67	1.1	93.17	HQ	OTU-13854	d__Bacteria;p__Hydrogenedentota;c__Hydrogenedentia;o__Hydrogenedentiales;f__UBA2224;g__;s__	Wastewater	Anaerobic digestor	Anaerobic digestor sludge	Anaerobic bioreactor	Bioreactor	Bioreactor	139.38	36.29
3300025631_7	1	0	0	0	0	0	0	0	0	0	0	0	1	0	0	0	0	3300025631	3652073	219	25731	1	1	1	47	98.29	1.2	92.29	HQ	OTU-13855	d__Bacteria;p__Hydrogenedentota;c__Hydrogenedentia;o__Hydrogenedentiales;f__Hydrogenedensaceae;g__Hydrogenedens;s__	Wastewater	Anaerobic digestor	Anaerobic digestor sludge	Anaerobic bioreactor	Bioreactor	Bioreactor	139.38	36.29
3300025638_15	0	0	0	0	0	0	0	0	0	0	0	0	0	0	0	0	0	3300025638	2796361	32	151444	2	1	1	45	95.45	0	95.45	HQ	OTU-9569	d__Bacteria;p__Planctomycetota;c__Phycisphaerae;o__SG8-4;f__SG8-4;g__;s__	Wastewater	Anaerobic digestor	Anaerobic digestor sludge	Anaerobic bioreactor	Bioreactor	Bioreactor	135.05	34.65
3300025638_2	1	0	0	0	0	1	0	0	0	0	1	0	1	2	0	0	0	3300025638	5422348	78	122928	1	1	2	53	96.59	1.14	90.89	HQ	OTU-13605	d__Bacteria;p__Planctomycetota;c__Phycisphaerae;o__UBA1845;f__;g__;s__	Wastewater	Anaerobic digestor	Anaerobic digestor sludge	Anaerobic bioreactor	Bioreactor	Bioreactor	135.05	34.65
3300025638_21	1	0	0	0	0	0	0	0	0	0	0	0	3	0	0	0	0	3300025638	2583867	100	44162	1	3	1	43	93.96	0.34	92.26	HQ	OTU-15194	d__Bacteria;p__Firmicutes_A;c__Clostridia;o__Oscillospirales;f__Ruminococcaceae;g__Ruminococcus;s__GCA_002394695.1	Wastewater	Anaerobic digestor	Anaerobic digestor sludge	Anaerobic bioreactor	Bioreactor	Bioreactor	135.05	34.65
3300025638_28	0	0	0	0	0	0	0	0	0	0	0	1	0	0	0	0	0	3300025638	2340648	280	10198	1	1	1	42	91.22	0.47	88.87	HQ	OTU-11170	d__Bacteria;p__Thermotogota;c__Thermotogae;o__Petrotogales;f__Kosmotogaceae;g__Mesotoga;s__Mesotoga sp1	Wastewater	Anaerobic digestor	Anaerobic digestor sludge	Anaerobic bioreactor	Bioreactor	Bioreactor	135.05	34.65
3300025638_3	2	0	0	0	0	0	0	0	0	0	0	0	1	2	0	0	0	3300025638	4846586	81	117332	1	1	1	47	98.86	1.14	93.16	HQ	OTU-12465	d__Bacteria;p__Planctomycetota;c__Phycisphaerae;o__SG8-4;f__SG8-4;g__PLanc-01;s__	Wastewater	Anaerobic digestor	Anaerobic digestor sludge	Anaerobic bioreactor	Bioreactor	Bioreactor	135.05	34.65
3300025638_32	1	0	0	0	0	0	0	0	0	0	0	0	0	0	0	0	0	3300025638	2325943	108	34421	1	1	1	44	95.48	1.29	89.03	HQ	OTU-13900	d__Bacteria;p__Desulfobacterota;c__Syntrophia;o__Syntrophales;f__UBA8958;g__;s__	Wastewater	Anaerobic digestor	Anaerobic digestor sludge	Anaerobic bioreactor	Bioreactor	Bioreactor	135.05	34.65
3300025638_45	0	0	2	0	0	0	0	0	0	0	0	0	0	3	0	0	0	3300025638	1783512	33	83451	2	1	1	44	97.71	0	97.71	HQ	OTU-17093	d__Archaea;p__Halobacterota;c__Methanomicrobia;o__Methanomicrobiales;f__Methanoregulaceae;g__UBA9949;s__	Wastewater	Anaerobic digestor	Anaerobic digestor sludge	Anaerobic bioreactor	Bioreactor	Bioreactor	135.05	34.65
3300025657_26	0	0	0	0	0	0	0	0	0	0	0	0	0	1	0	0	0	3300025657	2103508	186	15970	1	2	2	50	90.21	3.85	70.96	HQ	OTU-16098	d__Bacteria;p__Firmicutes_G;c__Limnochordia;o__DTU010;f__DTU012;g__DTU012;s__GCA_001513205.1	Wastewater	Anaerobic digestor	Anaerobic digestor sludge	Anaerobic bioreactor	Bioreactor	Bioreactor	-122.27	37.8
3300025657_31	0	0	0	0	0	0	0	0	0	0	1	1	0	0	0	0	0	3300025657	1916867	83	62011	1	1	1	48	94.83	3.97	74.98	HQ	OTU-3201	d__Bacteria;p__Thermotogota;c__Thermotogae;o__Petrotogales;f__Petrotogaceae;g__Defluviitoga;s__	Wastewater	Anaerobic digestor	Anaerobic digestor sludge	Anaerobic bioreactor	Bioreactor	Bioreactor	-122.27	37.8
3300025657_34	0	0	0	0	0	0	0	0	0	0	0	0	0	0	0	0	0	3300025657	1825724	69	41148	1	3	1	52	94.29	1.48	86.89	HQ	OTU-1659	d__Bacteria;p__Firmicutes_B;c__Peptococcia;o__DRI-13;f__DTU073;g__UBA3937;s__GCA_002385735.1	Wastewater	Anaerobic digestor	Anaerobic digestor sludge	Anaerobic bioreactor	Bioreactor	Bioreactor	-122.27	37.8
3300025677_10	0	0	0	0	0	0	0	0	0	0	1	2	0	1	0	0	0	3300025677	3355738	64	88327	1	1	1	47	98.81	4.49	76.36	HQ	OTU-15052	d__Bacteria;p__BRC1;c__UBA8349;o__HGW-BRC1-1;f__;g__;s__	Wastewater	Anaerobic digestor	Anaerobic digestor sludge	Anaerobic bioreactor	Bioreactor	Bioreactor	142.37	43.77
3300025677_17	2	1	1	1	0	0	0	1	0	0	0	0	0	0	0	0	0	3300025677	3112100	129	46224	1	4	2	38	92.75	3.37	75.9	HQ	OTU-3684	d__Bacteria;p__Spirochaetota;c__UBA4802;o__;f__;g__;s__	Wastewater	Anaerobic digestor	Anaerobic digestor sludge	Anaerobic bioreactor	Bioreactor	Bioreactor	142.37	43.77
3300025677_27	0	0	0	0	0	0	0	0	0	0	0	1	1	0	0	0	0	3300025677	2595080	78	45514	1	1	1	41	94.35	3.49	76.9	HQ	OTU-7779	d__Bacteria;p__Bacteroidota;c__Bacteroidia;o__Bacteroidales;f__4484-276;g__;s__	Wastewater	Anaerobic digestor	Anaerobic digestor sludge	Anaerobic bioreactor	Bioreactor	Bioreactor	142.37	43.77
3300025677_3	0	0	1	0	1	0	0	1	0	0	0	0	1	2	0	0	0	3300025677	6445669	176	61653	1	1	1	46	90.19	4.48	67.79	HQ	OTU-535	d__Bacteria;p__Myxococcota;c__Polyangia;o__Polyangiales;f__Polyangiaceae;g__;s__	Wastewater	Anaerobic digestor	Anaerobic digestor sludge	Anaerobic bioreactor	Bioreactor	Bioreactor	142.37	43.77
3300025677_37	0	0	0	0	0	0	0	0	0	0	0	1	0	0	0	0	0	3300025677	2236528	41	137190	1	1	1	45	91.76	1.1	86.26	HQ	OTU-13037	d__Bacteria;p__Fermentibacterota;c__Fermentibacteria;o__Fermentibacterales;f__Fermentibacteraceae;g__Fermentibacter;s__Fermentibacter daniensis	Wastewater	Anaerobic digestor	Anaerobic digestor sludge	Anaerobic bioreactor	Bioreactor	Bioreactor	142.37	43.77
3300025677_45	0	0	0	0	0	0	0	0	0	0	0	1	0	0	0	0	0	3300025677	1869710	95	31547	1	1	2	47	95.7	1.08	90.3	HQ	OTU-7514	d__Bacteria;p__Bacteroidota;c__Bacteroidia;o__Bacteroidales;f__Paludibacteraceae;g__;s__	Wastewater	Anaerobic digestor	Anaerobic digestor sludge	Anaerobic bioreactor	Bioreactor	Bioreactor	142.37	43.77
3300025677_9	0	0	0	0	0	0	0	0	0	0	0	2	0	3	0	0	0	3300025677	3677488	114	50379	1	1	1	43	96.62	4.73	72.97	HQ	OTU-13920	d__Bacteria;p__Verrucomicrobiota;c__Verrucomicrobiae;o__Pedosphaerales;f__Pedosphaeraceae;g__UBA8199;s__	Wastewater	Anaerobic digestor	Anaerobic digestor sludge	Anaerobic bioreactor	Bioreactor	Bioreactor	142.37	43.77
3300025678_16	2	0	0	0	0	0	0	0	0	0	0	0	0	2	0	0	0	3300025678	2785423	27	174054	2	1	1	45	96.49	4.91	71.94	HQ	OTU-16423	d__Bacteria;p__Proteobacteria;c__Gammaproteobacteria;o__Betaproteobacteriales;f__Burkholderiaceae;g__AAP99;s__	Wastewater	Anaerobic digestor	Anaerobic digestor sludge	Anaerobic bioreactor	Bioreactor	Bioreactor	114.17	22.28
3300025678_21	1	0	0	0	0	0	0	0	0	0	0	0	0	1	0	0	0	3300025678	2570437	26	178126	2	1	1	45	92.02	1.68	83.62	HQ	OTU-6454	d__Bacteria;p__Desulfobacterota_B;c__Syntrophorhabdia;o__Syntrophorhabdales;f__;g__;s__	Wastewater	Anaerobic digestor	Anaerobic digestor sludge	Anaerobic bioreactor	Bioreactor	Bioreactor	114.17	22.28
3300025678_34	0	0	0	0	0	0	0	0	0	0	0	0	0	2	0	0	0	3300025678	2205048	43	105416	2	1	1	47	96.61	0.55	93.86	HQ	OTU-3852	d__Bacteria;p__Bacteroidota;c__Kapabacteria;o__Kapabacteriales;f__UBA2268;g__UBA2268;s__	Wastewater	Anaerobic digestor	Anaerobic digestor sludge	Anaerobic bioreactor	Bioreactor	Bioreactor	114.17	22.28
3300025678_37	0	0	0	0	0	0	0	1	0	0	0	0	0	2	0	0	0	3300025678	2085047	34	93710	1	1	1	49	91.82	3.36	75.02	HQ	OTU-16567	d__Bacteria;p__Chloroflexota;c__Anaerolineae;o__Anaerolineales;f__Anaerolineaceae;g__49-20;s__	Wastewater	Anaerobic digestor	Anaerobic digestor sludge	Anaerobic bioreactor	Bioreactor	Bioreactor	114.17	22.28
3300025682_12	0	0	0	0	0	0	0	0	0	0	1	1	0	1	0	0	0	3300025682	3241759	167	29814	1	1	1	46	97.38	4.49	74.93	HQ	OTU-15052	d__Bacteria;p__BRC1;c__UBA8349;o__;f__;g__;s__	Wastewater	Anaerobic digestor	Anaerobic digestor sludge	Anaerobic bioreactor	Bioreactor	Bioreactor	142.37	43.77
3300025682_14	0	0	0	0	0	0	0	1	0	0	0	0	0	0	0	0	0	3300025682	3178263	238	19050	1	1	1	40	90.86	2.15	80.11	HQ	OTU-6455	d__Bacteria;p__Hydrogenedentota;c__Hydrogenedentia;o__Hydrogenedentiales;f__;g__;s__	Wastewater	Anaerobic digestor	Anaerobic digestor sludge	Anaerobic bioreactor	Bioreactor	Bioreactor	142.37	43.77
3300025682_27	0	0	0	0	0	0	0	0	0	0	0	1	1	0	0	0	0	3300025682	2637632	82	47465	1	1	1	42	94.35	4.03	74.2	HQ	OTU-7779	d__Bacteria;p__Bacteroidota;c__Bacteroidia;o__Bacteroidales;f__4484-276;g__;s__	Wastewater	Anaerobic digestor	Anaerobic digestor sludge	Anaerobic bioreactor	Bioreactor	Bioreactor	142.37	43.77
3300025682_38	0	0	0	0	0	0	0	0	0	0	0	1	0	0	0	0	0	3300025682	2200012	28	204410	1	1	1	47	92.86	1.1	87.36	HQ	OTU-13037	d__Bacteria;p__Fermentibacterota;c__Fermentibacteria;o__Fermentibacterales;f__Fermentibacteraceae;g__Fermentibacter;s__Fermentibacter daniensis	Wastewater	Anaerobic digestor	Anaerobic digestor sludge	Anaerobic bioreactor	Bioreactor	Bioreactor	142.37	43.77
3300025682_50	0	0	0	0	0	0	0	0	0	0	0	1	0	0	0	0	0	3300025682	1797713	59	44159	1	1	1	47	95.7	0	95.7	HQ	OTU-7514	d__Bacteria;p__Bacteroidota;c__Bacteroidia;o__Bacteroidales;f__Paludibacteraceae;g__;s__	Wastewater	Anaerobic digestor	Anaerobic digestor sludge	Anaerobic bioreactor	Bioreactor	Bioreactor	142.37	43.77
3300025682_51	0	0	0	0	0	0	0	0	0	0	0	0	0	1	0	0	0	3300025682	1775218	76	40703	1	1	2	44	92.11	0.54	89.41	HQ	OTU-7515	d__Bacteria;p__Omnitrophota;c__Omnitrophia;o__Omnitrophales;f__UBA2337;g__UBA1443;s__	Wastewater	Anaerobic digestor	Anaerobic digestor sludge	Anaerobic bioreactor	Bioreactor	Bioreactor	142.37	43.77
3300025682_58	0	0	0	0	0	0	0	0	0	0	0	0	1	0	0	0	0	3300025682	1498232	23	109810	1	1	1	48	90.06	1.49	82.61	HQ	OTU-7511	d__Archaea;p__Euryarchaeota;c__Thermococci;o__Methanofastidiosales;f__Methanofastidiosaceae;g__Methanofastidiosum;s__GCA_001587595.1	Wastewater	Anaerobic digestor	Anaerobic digestor sludge	Anaerobic bioreactor	Bioreactor	Bioreactor	142.37	43.77
3300025682_6	0	0	0	0	0	0	0	0	0	0	0	0	0	1	0	0	0	3300025682	4394738	43	151176	1	1	1	47	93.01	3.76	74.21	HQ	OTU-16959	d__Bacteria;p__Planctomycetota;c__UBA8108;o__UBA8890;f__UBA8898;g__UBA8898;s__	Wastewater	Anaerobic digestor	Anaerobic digestor sludge	Anaerobic bioreactor	Bioreactor	Bioreactor	142.37	43.77
3300025682_8	1	0	0	0	0	0	0	1	0	0	0	0	0	0	0	0	0	3300025682	3639832	59	113819	1	1	2	47	97.74	0	97.74	HQ	OTU-11906	d__Bacteria;p__Latescibacterota;c__;o__;f__;g__;s__	Wastewater	Anaerobic digestor	Anaerobic digestor sludge	Anaerobic bioreactor	Bioreactor	Bioreactor	142.37	43.77
3300025682_9	2	1	1	1	0	0	0	0	0	1	0	0	0	0	0	0	0	3300025682	3307381	218	23332	1	1	1	42	92.47	4.25	71.22	HQ	OTU-9175	d__Bacteria;p__Verrucomicrobiota;c__Verrucomicrobiae;o__Opitutales;f__Opitutaceae;g__UBA6669;s__	Wastewater	Anaerobic digestor	Anaerobic digestor sludge	Anaerobic bioreactor	Bioreactor	Bioreactor	142.37	43.77
3300025683_11	2	0	0	0	1	1	0	0	0	0	0	0	0	0	0	0	0	3300025683	3423939	42	124147	1	1	1	36	99.3	0.93	94.65	HQ	OTU-6050	d__Bacteria;p__Proteobacteria;c__Gammaproteobacteria;o__Betaproteobacteriales;f__Burkholderiaceae;g__Ottowia;s__	Wastewater	Anaerobic digestor	Anaerobic digestor sludge	Anaerobic bioreactor	Bioreactor	Bioreactor	-122.27	37.8
3300025683_26	0	0	0	0	0	0	0	0	0	0	0	2	0	0	0	0	0	3300025683	2211150	90	39755	3	3	2	43	94.12	1.01	89.07	HQ	OTU-5158	d__Bacteria;p__Firmicutes_G;c__DTU065;o__DTU065;f__DTU065;g__DTU065;s__GCA_001512545.1	Wastewater	Anaerobic digestor	Anaerobic digestor sludge	Anaerobic bioreactor	Bioreactor	Bioreactor	-122.27	37.8
3300025683_37	0	0	0	0	0	0	0	0	0	0	1	0	0	0	0	0	0	3300025683	1695275	92	29124	1	2	1	36	95.64	1.01	90.59	HQ	OTU-1656	d__Bacteria;p__Firmicutes_A;c__Clostridia;o__Oscillospirales;f__DTU089;g__DTU033;s__GCA_001513365.1	Wastewater	Anaerobic digestor	Anaerobic digestor sludge	Anaerobic bioreactor	Bioreactor	Bioreactor	-122.27	37.8
3300025683_4	1	0	0	0	0	1	0	0	0	0	1	0	1	2	0	0	0	3300025683	5355438	121	76767	1	1	1	53	96.59	1.81	87.54	HQ	OTU-13605	d__Bacteria;p__Planctomycetota;c__Phycisphaerae;o__UBA1845;f__;g__;s__	Wastewater	Anaerobic digestor	Anaerobic digestor sludge	Anaerobic bioreactor	Bioreactor	Bioreactor	-122.27	37.8
3300025686_11	0	0	0	0	0	0	0	0	0	0	0	2	0	3	0	0	0	3300025686	3532758	81	70680	1	1	1	44	96.62	4.05	76.37	HQ	OTU-13920	d__Bacteria;p__Verrucomicrobiota;c__Verrucomicrobiae;o__Pedosphaerales;f__Pedosphaeraceae;g__UBA8199;s__	Wastewater	Anaerobic digestor	Anaerobic digestor sludge	Anaerobic bioreactor	Bioreactor	Bioreactor	135.27	34.72
3300025686_14	0	0	0	0	0	0	0	0	0	0	0	0	2	1	0	0	0	3300025686	3229907	66	86948	1	1	1	40	97.98	0	97.98	HQ	OTU-7463	d__Bacteria;p__Bacteroidota;c__Bacteroidia;o__;f__;g__;s__	Wastewater	Anaerobic digestor	Anaerobic digestor sludge	Anaerobic bioreactor	Bioreactor	Bioreactor	135.27	34.72
3300025686_18	2	0	0	0	0	0	0	0	0	0	0	0	0	1	0	0	0	3300025686	2950589	143	37193	1	1	1	46	96.13	2.26	84.83	HQ	OTU-13893	d__Bacteria;p__Desulfobacterota;c__Syntrophia;o__Syntrophales;f__UBA8958;g__UBA8958;s__	Wastewater	Anaerobic digestor	Anaerobic digestor sludge	Anaerobic bioreactor	Bioreactor	Bioreactor	135.27	34.72
3300025686_20	0	0	0	0	0	0	0	0	0	0	0	0	0	3	0	0	0	3300025686	2918942	125	48948	1	1	1	43	91.76	1.28	85.36	HQ	OTU-15558	d__Bacteria;p__Acidobacteriota;c__Thermoanaerobaculia;o__UBA5704;f__UBA5704;g__;s__	Wastewater	Anaerobic digestor	Anaerobic digestor sludge	Anaerobic bioreactor	Bioreactor	Bioreactor	135.27	34.72
3300025686_23	0	0	0	0	0	0	0	0	0	0	0	1	0	0	0	0	0	3300025686	2624240	120	30920	1	2	2	43	96.61	1.39	89.66	HQ	OTU-3294	d__Bacteria;p__Thermotogota;c__Thermotogae;o__;f__;g__;s__	Wastewater	Anaerobic digestor	Anaerobic digestor sludge	Anaerobic bioreactor	Bioreactor	Bioreactor	135.27	34.72
3300025686_29	1	0	0	0	0	0	0	0	0	0	0	0	0	0	0	1	0	3300025686	2458976	180	21538	1	1	1	43	91.18	2.52	78.58	HQ	OTU-15553	d__Bacteria;p__Desulfobacterota_B;c__Syntrophorhabdia;o__Syntrophorhabdales;f__Syntrophorhabdaceae;g__;s__	Wastewater	Anaerobic digestor	Anaerobic digestor sludge	Anaerobic bioreactor	Bioreactor	Bioreactor	135.27	34.72
3300025686_36	1	0	0	0	0	0	0	0	0	0	0	0	0	0	0	0	0	3300025686	2138200	189	15129	1	1	1	42	91.29	1.96	81.49	HQ	OTU-13900	d__Bacteria;p__Desulfobacterota;c__Syntrophia;o__Syntrophales;f__UBA8958;g__;s__	Wastewater	Anaerobic digestor	Anaerobic digestor sludge	Anaerobic bioreactor	Bioreactor	Bioreactor	135.27	34.72
3300025686_41	0	0	2	0	0	0	0	1	0	0	0	0	0	3	0	0	0	3300025686	1852436	39	84511	2	1	1	45	97.71	0.33	96.06	HQ	OTU-17093	d__Archaea;p__Halobacterota;c__Methanomicrobia;o__Methanomicrobiales;f__Methanoregulaceae;g__UBA9949;s__	Wastewater	Anaerobic digestor	Anaerobic digestor sludge	Anaerobic bioreactor	Bioreactor	Bioreactor	135.27	34.72
3300025686_45	0	0	0	0	0	0	0	0	0	0	0	0	1	0	0	0	1	3300025686	1753577	37	78887	4	2	1	48	100	0	100	HQ	OTU-14896	d__Bacteria;p__Synergistota;c__Synergistia;o__Synergistales;f__Thermovirgaceae;g__58-81;s__	Wastewater	Anaerobic digestor	Anaerobic digestor sludge	Anaerobic bioreactor	Bioreactor	Bioreactor	135.27	34.72
3300025686_5	2	0	0	0	0	0	0	0	0	0	0	1	0	1	0	0	0	3300025686	5008094	63	153200	1	1	1	47	98.86	2.27	87.51	HQ	OTU-5143	d__Bacteria;p__Planctomycetota;c__Phycisphaerae;o__SG8-4;f__SG8-4;g__PLanc-01;s__	Wastewater	Anaerobic digestor	Anaerobic digestor sludge	Anaerobic bioreactor	Bioreactor	Bioreactor	135.27	34.72
3300025686_56	0	0	0	0	0	0	0	1	0	0	0	0	0	0	0	0	0	3300025686	1258574	49	66847	1	1	1	45	91.53	1.69	83.08	HQ	OTU-1939	d__Bacteria;p__Bipolaricaulota;c__Bipolaricaulia;o__Bipolaricaulales;f__Bipolaricaulaceae;g__Bipolaricaulis;s__	Wastewater	Anaerobic digestor	Anaerobic digestor sludge	Anaerobic bioreactor	Bioreactor	Bioreactor	135.27	34.72
3300025686_6	1	0	0	0	0	1	0	1	0	0	0	0	1	4	0	0	0	3300025686	4974264	104	84423	1	1	1	43	100	0	100	HQ	OTU-5140	d__Bacteria;p__Hydrogenedentota;c__Hydrogenedentia;o__Hydrogenedentiales;f__;g__;s__	Wastewater	Anaerobic digestor	Anaerobic digestor sludge	Anaerobic bioreactor	Bioreactor	Bioreactor	135.27	34.72
3300025686_7	0	0	0	0	0	0	0	0	0	0	0	0	1	2	0	0	0	3300025686	3903099	78	96202	1	1	1	46	95.3	0	95.3	HQ	OTU-5141	d__Bacteria;p__Acidobacteriota;c__Thermoanaerobaculia;o__Thermoanaerobaculales;f__Thermoanaerobaculaceae;g__;s__	Wastewater	Anaerobic digestor	Anaerobic digestor sludge	Anaerobic bioreactor	Bioreactor	Bioreactor	135.27	34.72
3300025689_12	0	0	0	0	0	0	0	0	0	0	0	2	0	3	0	0	0	3300025689	3552203	77	74158	1	1	1	44	96.62	4.05	76.37	HQ	OTU-13920	d__Bacteria;p__Verrucomicrobiota;c__Verrucomicrobiae;o__Pedosphaerales;f__Pedosphaeraceae;g__UBA8199;s__	Wastewater	Anaerobic digestor	Anaerobic digestor sludge	Anaerobic bioreactor	Bioreactor	Bioreactor	135.27	34.72
3300025689_21	1	0	0	0	0	0	0	0	0	0	0	2	0	1	0	0	0	3300025689	2987531	88	77984	2	1	2	43	95.45	1.14	89.75	HQ	OTU-3300	d__Bacteria;p__Planctomycetota;c__Phycisphaerae;o__SG8-4;f__SG8-4;g__4572-13;s__	Wastewater	Anaerobic digestor	Anaerobic digestor sludge	Anaerobic bioreactor	Bioreactor	Bioreactor	135.27	34.72
3300025689_3	2	0	0	0	0	0	0	0	0	0	0	1	0	1	0	0	0	3300025689	5183944	75	128259	1	1	1	47	98.86	3.41	81.81	HQ	OTU-5143	d__Bacteria;p__Planctomycetota;c__Phycisphaerae;o__SG8-4;f__SG8-4;g__PLanc-01;s__	Wastewater	Anaerobic digestor	Anaerobic digestor sludge	Anaerobic bioreactor	Bioreactor	Bioreactor	135.27	34.72
3300025689_39	1	0	0	0	0	0	0	0	0	0	0	0	0	1	0	0	0	3300025689	2293825	34	127978	1	1	1	44	91.61	0.65	88.36	HQ	OTU-12028	d__Bacteria;p__Desulfobacterota;c__Syntrophia;o__Syntrophales;f__Smithellaceae;g__UBA4810;s__GCA_002478265.1	Wastewater	Anaerobic digestor	Anaerobic digestor sludge	Anaerobic bioreactor	Bioreactor	Bioreactor	135.27	34.72
3300025689_43	0	0	0	0	0	0	0	0	0	0	0	0	0	0	0	0	0	3300025689	1868217	175	15020	1	1	1	37	90.41	0	90.41	HQ	OTU-4718	d__Bacteria;p__Omnitrophota;c__UBA8468;o__;f__;g__;s__	Wastewater	Anaerobic digestor	Anaerobic digestor sludge	Anaerobic bioreactor	Bioreactor	Bioreactor	135.27	34.72
3300025689_44	0	0	2	0	0	0	0	0	0	0	0	0	0	3	0	0	0	3300025689	1798031	35	84511	1	1	1	43	94.44	0	94.44	HQ	OTU-17093	d__Archaea;p__Halobacterota;c__Methanomicrobia;o__Methanomicrobiales;f__Methanoregulaceae;g__UBA9949;s__	Wastewater	Anaerobic digestor	Anaerobic digestor sludge	Anaerobic bioreactor	Bioreactor	Bioreactor	135.27	34.72
3300025689_47	0	0	0	0	0	0	0	0	0	0	0	0	1	0	0	0	1	3300025689	1770488	29	147198	3	2	1	48	98.31	0.15	97.56	HQ	OTU-14896	d__Bacteria;p__Synergistota;c__Synergistia;o__Synergistales;f__Thermovirgaceae;g__58-81;s__	Wastewater	Anaerobic digestor	Anaerobic digestor sludge	Anaerobic bioreactor	Bioreactor	Bioreactor	135.27	34.72
3300025689_5	1	0	0	0	0	1	0	1	0	0	0	0	1	4	0	0	0	3300025689	4993175	119	64803	1	1	1	44	97.8	0	97.8	HQ	OTU-5140	d__Bacteria;p__Hydrogenedentota;c__Hydrogenedentia;o__Hydrogenedentiales;f__;g__;s__	Wastewater	Anaerobic digestor	Anaerobic digestor sludge	Anaerobic bioreactor	Bioreactor	Bioreactor	135.27	34.72
3300025691_2	1	0	0	0	0	1	0	1	0	0	0	0	1	4	0	0	0	3300025691	5199497	173	49228	1	1	1	45	96.15	1.2	90.15	HQ	OTU-5140	d__Bacteria;p__Hydrogenedentota;c__Hydrogenedentia;o__Hydrogenedentiales;f__;g__;s__	Wastewater	Anaerobic digestor	Anaerobic digestor sludge	Anaerobic bioreactor	Bioreactor	Bioreactor	114.17	22.28
3300025691_3	1	0	0	0	0	0	0	0	0	0	1	1	1	3	0	0	0	3300025691	4662024	105	78261	2	1	2	49	94.44	4.94	69.74	HQ	OTU-15939	d__Bacteria;p__Armatimonadota;c__UBA5829;o__UBA12318;f__UBA12318;g__;s__	Wastewater	Anaerobic digestor	Anaerobic digestor sludge	Anaerobic bioreactor	Bioreactor	Bioreactor	114.17	22.28
3300025702_1	1	0	0	0	0	0	0	0	0	0	1	0	1	0	0	0	0	3300025702	5383933	237	32681	1	1	1	46	94.12	1.73	85.47	HQ	OTU-9771	d__Bacteria;p__Myxococcota;c__UBA1671;o__;f__;g__;s__	Wastewater	Anaerobic digestor	Anaerobic digestor sludge	Anaerobic bioreactor	Bioreactor	Bioreactor	114.17	22.28
3300025702_22	1	0	0	0	0	0	0	0	0	0	0	2	1	2	0	0	0	3300025702	2455146	152	23240	1	3	1	44	97.27	1.38	90.37	HQ	OTU-11024	d__Bacteria;p__Bacteroidota;c__Bacteroidia;o__Bacteroidales;f__Dysgonomonadaceae;g__Proteiniphilum;s__	Wastewater	Anaerobic digestor	Anaerobic digestor sludge	Anaerobic bioreactor	Bioreactor	Bioreactor	114.17	22.28
3300025702_4	3	0	0	0	0	0	0	1	0	0	1	0	1	2	0	0	0	3300025702	3976678	247	26922	1	1	2	42	94.32	3.37	77.47	HQ	OTU-5328	d__Bacteria;p__Spirochaetota;c__UBA4802;o__UBA4802;f__UBA5550;g__;s__	Wastewater	Anaerobic digestor	Anaerobic digestor sludge	Anaerobic bioreactor	Bioreactor	Bioreactor	114.17	22.28
3300025702_6	1	0	0	0	0	0	0	0	0	0	0	0	1	2	0	0	0	3300025702	3504676	54	103150	1	1	1	45	90.88	2.61	77.83	HQ	OTU-13082	d__Bacteria;p__Acidobacteriota;c__Thermoanaerobaculia;o__UBA2201;f__;g__;s__	Wastewater	Anaerobic digestor	Anaerobic digestor sludge	Anaerobic bioreactor	Bioreactor	Bioreactor	114.17	22.28
3300025702_9	3	0	0	0	0	0	0	0	0	0	0	0	1	1	0	0	0	3300025702	3073444	255	16509	1	1	1	43	93.71	3.87	74.36	HQ	OTU-9777	d__Bacteria;p__Desulfobacterota;c__Syntrophia;o__Syntrophales;f__UBA2210;g__;s__	Wastewater	Anaerobic digestor	Anaerobic digestor sludge	Anaerobic bioreactor	Bioreactor	Bioreactor	114.17	22.28
3300025706_15	0	0	0	0	0	0	0	1	0	0	1	1	0	10	0	0	0	3300025706	3253429	13	488668	1	1	1	47	93.85	2.56	81.05	HQ	OTU-12006	d__Bacteria;p__Acidobacteriota;c__Aminicenantia;o__Aminicenantales;f__UBA4085;g__;s__	Wastewater	Anaerobic digestor	Anaerobic digestor sludge	Anaerobic bioreactor	Bioreactor	Bioreactor	-88.15	40.3
3300025706_17	0	0	0	0	0	0	0	1	0	0	0	0	1	0	0	0	0	3300025706	3137240	68	78192	1	2	1	42	93.64	1.68	85.24	HQ	OTU-1926	d__Bacteria;p__UBP6;c__UBA1177;o__UBA1177;f__;g__;s__	Wastewater	Anaerobic digestor	Anaerobic digestor sludge	Anaerobic bioreactor	Bioreactor	Bioreactor	-88.15	40.3
3300025706_2	0	0	0	0	0	0	0	0	0	0	0	0	1	3	0	0	0	3300025706	7340434	36	379405	1	1	1	49	92.45	4.35	70.7	HQ	OTU-10508	d__Bacteria;p__Myxococcota;c__XYA12-FULL-58-9;o__;f__;g__;s__	Wastewater	Anaerobic digestor	Anaerobic digestor sludge	Anaerobic bioreactor	Bioreactor	Bioreactor	-88.15	40.3
3300025706_22	1	0	0	0	0	0	0	0	0	0	0	0	1	2	0	0	0	3300025706	2612833	92	58262	1	1	2	43	92.47	0.54	89.77	HQ	OTU-105	d__Bacteria;p__Omnitrophota;c__Omnitrophia;o__Omnitrophales;f__UBA2337;g__XYB12-FULL-50-7;s__	Wastewater	Anaerobic digestor	Anaerobic digestor sludge	Anaerobic bioreactor	Bioreactor	Bioreactor	-88.15	40.3
3300025706_25	1	0	0	0	0	0	0	0	0	0	0	0	0	0	0	0	0	3300025706	2319008	4	800694	1	1	1	44	92.77	2.69	79.32	HQ	OTU-5979	d__Bacteria;p__Omnitrophota;c__koll11;o__GIF10;f__UBA6249;g__;s__	Wastewater	Anaerobic digestor	Anaerobic digestor sludge	Anaerobic bioreactor	Bioreactor	Bioreactor	-88.15	40.3
3300025706_4	2	0	0	0	0	1	0	2	0	0	0	1	1	0	0	0	0	3300025706	6437788	70	139914	1	1	1	49	98.86	3.41	81.81	HQ	OTU-7882	d__Bacteria;p__Planctomycetota;c__Brocadiae;o__SM23-32;f__;g__;s__	Wastewater	Anaerobic digestor	Anaerobic digestor sludge	Anaerobic bioreactor	Bioreactor	Bioreactor	-88.15	40.3
3300025706_5	1	0	0	0	0	0	0	0	0	0	1	4	1	9	0	0	0	3300025706	5901349	68	165332	1	1	1	45	97.97	4.43	75.82	HQ	OTU-10605	d__Bacteria;p__Verrucomicrobiota;c__Verrucomicrobiae;o__Pedosphaerales;f__Pedosphaeraceae;g__UBA8199;s__	Wastewater	Anaerobic digestor	Anaerobic digestor sludge	Anaerobic bioreactor	Bioreactor	Bioreactor	-88.15	40.3
3300025708_10	1	0	0	0	0	0	0	0	0	0	0	0	0	1	0	0	0	3300025708	4357785	148	46390	1	1	1	45	98.88	1.12	93.28	HQ	OTU-1799	d__Bacteria;p__OLB16;c__OLB16;o__;f__;g__;s__	Wastewater	Anaerobic digestor	Anaerobic digestor sludge	Anaerobic bioreactor	Bioreactor	Bioreactor	-90.43	41.53
3300025708_18	1	0	0	0	0	0	0	0	0	0	0	0	0	1	0	0	0	3300025708	3514199	111	52775	1	1	1	47	94.19	3.87	74.84	HQ	OTU-1818	d__Bacteria;p__Desulfobacterota_B;c__Syntrophorhabdia;o__Syntrophorhabdales;f__Syntrophorhabdaceae;g__UBA5609;s__GCA_002418945.1	Wastewater	Anaerobic digestor	Anaerobic digestor sludge	Anaerobic bioreactor	Bioreactor	Bioreactor	-90.43	41.53
3300025708_23	0	0	0	0	0	0	0	1	0	0	0	0	0	0	0	0	0	3300025708	3071523	23	271971	1	1	1	46	96.13	4.19	75.18	HQ	OTU-7525	d__Bacteria;p__Desulfobacterota;c__Syntrophia;o__Syntrophales;f__UBA2192;g__;s__	Wastewater	Anaerobic digestor	Anaerobic digestor sludge	Anaerobic bioreactor	Bioreactor	Bioreactor	-90.43	41.53
3300025708_30	0	0	0	0	0	0	0	0	0	0	0	1	0	0	0	0	0	3300025708	2667145	140	34064	1	2	2	42	98.31	1.39	91.36	HQ	OTU-3294	d__Bacteria;p__Thermotogota;c__Thermotogae;o__;f__;g__;s__	Wastewater	Anaerobic digestor	Anaerobic digestor sludge	Anaerobic bioreactor	Bioreactor	Bioreactor	-90.43	41.53
3300025708_36	2	0	2	0	0	0	0	0	0	0	0	0	0	1	0	0	0	3300025708	2426274	109	57407	2	2	1	51	93.79	4.9	69.29	HQ	OTU-5047	d__Archaea;p__Halobacterota;c__Methanomicrobia;o__Methanomicrobiales;f__Methanoregulaceae;g__UBA9949;s__	Wastewater	Anaerobic digestor	Anaerobic digestor sludge	Anaerobic bioreactor	Bioreactor	Bioreactor	-90.43	41.53
3300025708_45	0	0	0	0	0	0	0	0	0	0	0	0	0	0	0	0	0	3300025708	2013959	23	112221	1	2	1	45	98.9	0	98.9	HQ	OTU-15924	d__Bacteria;p__Cloacimonadota;c__Cloacimonadia;o__Cloacimonadales;f__Cloacimonadaceae;g__;s__	Wastewater	Anaerobic digestor	Anaerobic digestor sludge	Anaerobic bioreactor	Bioreactor	Bioreactor	-90.43	41.53
3300025708_50	1	0	0	0	0	0	0	1	0	0	0	1	0	0	0	0	0	3300025708	1848408	34	100784	1	1	1	44	96.43	1.79	87.48	HQ	OTU-15920	d__Bacteria;p__Caldisericota;c__Caldisericia;o__;f__;g__;s__	Wastewater	Anaerobic digestor	Anaerobic digestor sludge	Anaerobic bioreactor	Bioreactor	Bioreactor	-90.43	41.53
3300025708_9	0	0	0	0	0	0	0	0	0	0	0	1	2	3	0	0	0	3300025708	4371552	116	75431	1	1	1	46	91.45	1.71	82.9	HQ	OTU-17185	d__Bacteria;p__Acidobacteriota;c__UBA6911;o__;f__;g__;s__	Wastewater	Anaerobic digestor	Anaerobic digestor sludge	Anaerobic bioreactor	Bioreactor	Bioreactor	-90.43	41.53
3300025713_34	0	0	0	0	0	0	0	0	0	0	0	0	0	0	0	0	0	3300025713	2033796	29	105255	2	4	2	48	96.55	1.15	90.8	HQ	OTU-13254	d__Bacteria;p__Spirochaetota;c__Spirochaetia;o__Sphaerochaetales;f__Sphaerochaetaceae;g__Sphaerochaeta;s__	Wastewater	Anaerobic digestor	Anaerobic digestor sludge	Anaerobic bioreactor	Bioreactor	Bioreactor	-70.96	42.35
3300025713_42	0	0	0	0	0	0	0	0	0	0	0	0	1	0	1	0	0	3300025713	1833005	103	40349	2	2	2	43	94.92	3.39	77.97	HQ	OTU-14291	d__Bacteria;p__Synergistota;c__Synergistia;o__Synergistales;f__Synergistaceae;g__Syner-03;s__GCA_002306075.1	Wastewater	Anaerobic digestor	Anaerobic digestor sludge	Anaerobic bioreactor	Bioreactor	Bioreactor	-70.96	42.35
3300025713_44	0	0	0	0	0	0	0	0	0	0	1	1	2	0	0	0	0	3300025713	1846821	24	126178	1	2	1	41	94.19	0.71	90.64	HQ	OTU-16306	d__Bacteria;p__Bacteroidota;c__Bacteroidia;o__Bacteroidales;f__UBA932;g__DMER64;s__	Wastewater	Anaerobic digestor	Anaerobic digestor sludge	Anaerobic bioreactor	Bioreactor	Bioreactor	-70.96	42.35
3300025713_6	2	0	0	0	0	0	0	0	0	0	0	0	0	13	0	0	0	3300025713	4073597	176	44139	1	2	1	46	97.03	1.12	91.43	HQ	OTU-17414	d__Bacteria;p__Actinobacteriota;c__Actinobacteria;o__Corynebacteriales;f__Corynebacteriaceae;g__Mycobacterium;s__	Wastewater	Anaerobic digestor	Anaerobic digestor sludge	Anaerobic bioreactor	Bioreactor	Bioreactor	-70.96	42.35
3300025713_68	0	0	0	0	0	0	0	0	0	0	0	0	0	0	0	0	0	3300025713	1077264	27	77162	1	1	1	42	98.88	2.25	87.63	HQ	OTU-7701	d__Bacteria;p__Firmicutes;c__Bacilli;o__RFN20;f__CAG-826;g__;s__	Wastewater	Anaerobic digestor	Anaerobic digestor sludge	Anaerobic bioreactor	Bioreactor	Bioreactor	-70.96	42.35
3300025713_9	0	0	0	0	0	0	0	0	0	0	0	3	1	3	0	0	0	3300025713	3995444	59	120744	1	1	1	44	93.58	3.15	77.83	HQ	OTU-7144	d__Bacteria;p__Verrucomicrobiota;c__Verrucomicrobiae;o__Pedosphaerales;f__Pedosphaeraceae;g__UBA3939;s__	Wastewater	Anaerobic digestor	Anaerobic digestor sludge	Anaerobic bioreactor	Bioreactor	Bioreactor	-70.96	42.35
3300025714_14	1	0	0	0	0	0	0	0	0	0	0	0	0	0	0	0	0	3300025714	2933822	111	56591	2	2	3	50	95.48	3.87	76.13	HQ	OTU-8208	d__Bacteria;p__Desulfobacterota;c__Desulfomonilia;o__UBA1062;f__UBA1062;g__;s__	Wastewater	Anaerobic digestor	Anaerobic digestor sludge	Anaerobic bioreactor	Bioreactor	Bioreactor	-75.22	39.88
3300025714_27	0	0	0	0	0	0	0	0	0	0	0	1	0	0	0	0	0	3300025714	2305611	132	31615	1	1	1	45	90.66	1.1	85.16	HQ	OTU-13037	d__Bacteria;p__Fermentibacterota;c__Fermentibacteria;o__Fermentibacterales;f__Fermentibacteraceae;g__Fermentibacter;s__Fermentibacter daniensis	Wastewater	Anaerobic digestor	Anaerobic digestor sludge	Anaerobic bioreactor	Bioreactor	Bioreactor	-75.22	39.88
3300025714_9	0	0	0	0	0	0	0	0	0	0	0	1	0	3	0	0	0	3300025714	3747830	185	30739	1	1	1	46	95.27	4.39	73.32	HQ	OTU-13920	d__Bacteria;p__Verrucomicrobiota;c__Verrucomicrobiae;o__Pedosphaerales;f__Pedosphaeraceae;g__UBA8199;s__	Wastewater	Anaerobic digestor	Anaerobic digestor sludge	Anaerobic bioreactor	Bioreactor	Bioreactor	-75.22	39.88
3300025715_12	1	0	0	0	0	0	0	0	0	0	0	0	0	0	0	0	0	3300025715	3893714	27	221152	1	1	1	47	93.41	2.73	79.76	HQ	OTU-8657	d__Bacteria;p__Verrucomicrobiota;c__Kiritimatiellae;o__LD1-PB3;f__GWF2-57-35;g__;s__	Wastewater	Anaerobic digestor	Anaerobic digestor sludge	Anaerobic bioreactor	Bioreactor	Bioreactor	-88.15	40.3
3300025715_13	1	0	0	0	0	0	0	0	0	0	1	1	0	3	0	0	0	3300025715	3827284	29	212055	1	1	1	39	94.62	0.81	90.57	HQ	OTU-10602	d__Bacteria;p__Bacteroidota;c__Bacteroidia;o__Bacteroidales;f__Lentimicrobiaceae;g__;s__	Wastewater	Anaerobic digestor	Anaerobic digestor sludge	Anaerobic bioreactor	Bioreactor	Bioreactor	-88.15	40.3
3300025715_15	0	0	0	0	0	0	0	1	0	0	1	1	0	10	0	0	0	3300025715	3340401	15	539494	1	1	1	47	93.85	2.56	81.05	HQ	OTU-12006	d__Bacteria;p__Acidobacteriota;c__Aminicenantia;o__Aminicenantales;f__UBA4085;g__;s__	Wastewater	Anaerobic digestor	Anaerobic digestor sludge	Anaerobic bioreactor	Bioreactor	Bioreactor	-88.15	40.3
3300025715_3	1	0	0	0	0	1	0	1	0	0	1	3	1	5	0	0	0	3300025715	7148516	158	110904	1	1	1	44	94.32	4.55	71.57	HQ	OTU-10506	d__Bacteria;p__Planctomycetota;c__Phycisphaerae;o__UBA1845;f__;g__;s__	Wastewater	Anaerobic digestor	Anaerobic digestor sludge	Anaerobic bioreactor	Bioreactor	Bioreactor	-88.15	40.3
3300025715_4	0	0	0	0	0	0	0	0	0	0	0	0	1	3	0	0	0	3300025715	6993994	28	322103	1	1	1	47	92.45	4.03	72.3	HQ	OTU-10508	d__Bacteria;p__Myxococcota;c__XYA12-FULL-58-9;o__;f__;g__;s__	Wastewater	Anaerobic digestor	Anaerobic digestor sludge	Anaerobic bioreactor	Bioreactor	Bioreactor	-88.15	40.3
3300025720_15	3	0	1	1	0	0	0	0	0	0	0	0	0	2	0	0	0	3300025720	3182536	264	16147	1	1	1	38	91.03	2.93	76.38	HQ	OTU-9912	d__Bacteria;p__Bacteroidota;c__Bacteroidia;o__Bacteroidales;f__UBA4181;g__;s__	Wastewater	Anaerobic digestor	Anaerobic digestor sludge	Anaerobic bioreactor	Bioreactor	Bioreactor	138.83	37.43
3300025720_16	0	0	0	0	0	0	0	1	0	0	0	0	0	0	0	0	0	3300025720	3020588	143	32327	1	2	1	45	96.8	2	86.8	HQ	OTU-3566	d__Bacteria;p__Spirochaetota;c__GWE2-31-10;o__GWE2-31-10;f__GWE2-31-10;g__;s__	Wastewater	Anaerobic digestor	Anaerobic digestor sludge	Anaerobic bioreactor	Bioreactor	Bioreactor	138.83	37.43
3300025720_21	0	0	0	0	0	0	0	0	0	0	0	0	0	0	0	0	0	3300025720	2772404	81	55186	1	1	1	44	97.73	1.14	92.03	HQ	OTU-9569	d__Bacteria;p__Planctomycetota;c__Phycisphaerae;o__SG8-4;f__SG8-4;g__;s__	Wastewater	Anaerobic digestor	Anaerobic digestor sludge	Anaerobic bioreactor	Bioreactor	Bioreactor	138.83	37.43
3300025720_25	0	0	0	0	0	0	0	0	0	0	1	1	0	1	0	0	0	3300025720	2625648	90	42608	1	1	2	43	96.51	1.88	87.11	HQ	OTU-17558	d__Bacteria;p__Bacteroidota;c__Bacteroidia;o__Bacteroidales;f__TTA-H9;g__TTA-H9;s__	Wastewater	Anaerobic digestor	Anaerobic digestor sludge	Anaerobic bioreactor	Bioreactor	Bioreactor	138.83	37.43
3300025720_41	0	0	0	0	0	0	0	0	0	0	0	1	0	0	0	0	0	3300025720	1794270	127	20471	1	1	1	44	94.64	0	94.64	HQ	OTU-18006	d__Bacteria;p__Caldisericota;c__Caldisericia;o__;f__;g__;s__	Wastewater	Anaerobic digestor	Anaerobic digestor sludge	Anaerobic bioreactor	Bioreactor	Bioreactor	138.83	37.43
3300025724_22	0	0	0	0	0	0	0	0	0	0	0	0	0	0	0	0	0	3300025724	2836828	39	138978	1	1	1	47	96.59	0	96.59	HQ	OTU-9569	d__Bacteria;p__Planctomycetota;c__Phycisphaerae;o__SG8-4;f__SG8-4;g__;s__	Wastewater	Anaerobic digestor	Anaerobic digestor sludge	Anaerobic bioreactor	Bioreactor	Bioreactor	138.83	37.43
3300025724_26	1	0	0	0	0	0	0	0	0	0	0	0	0	2	0	0	0	3300025724	2663325	172	26187	1	1	1	44	95.48	4.09	75.03	HQ	OTU-13234	d__Bacteria;p__Desulfobacterota;c__Syntrophia;o__Syntrophales;f__Smithellaceae;g__UBA8904;s__	Wastewater	Anaerobic digestor	Anaerobic digestor sludge	Anaerobic bioreactor	Bioreactor	Bioreactor	138.83	37.43
3300025724_4	0	0	0	0	0	0	0	0	0	0	0	0	0	1	0	0	0	3300025724	4400953	39	189824	1	1	1	47	93.01	3.76	74.21	HQ	OTU-16959	d__Bacteria;p__Planctomycetota;c__UBA8108;o__UBA8890;f__UBA8898;g__UBA8898;s__	Wastewater	Anaerobic digestor	Anaerobic digestor sludge	Anaerobic bioreactor	Bioreactor	Bioreactor	138.83	37.43
3300025724_40	0	0	0	0	0	0	0	0	0	0	1	0	0	0	0	0	0	3300025724	2110433	62	61137	1	1	1	44	94.23	4.2	73.23	HQ	OTU-5815	d__Bacteria;p__Firmicutes_A;c__Clostridia;o__UBA10946;f__;g__;s__	Wastewater	Anaerobic digestor	Anaerobic digestor sludge	Anaerobic bioreactor	Bioreactor	Bioreactor	138.83	37.43
3300025724_51	0	0	0	0	0	0	0	1	0	0	0	1	0	0	0	0	0	3300025724	1807995	86	38645	1	1	2	47	92.86	0	92.86	HQ	OTU-18006	d__Bacteria;p__Caldisericota;c__Caldisericia;o__;f__;g__;s__	Wastewater	Anaerobic digestor	Anaerobic digestor sludge	Anaerobic bioreactor	Bioreactor	Bioreactor	138.83	37.43
3300025724_59	0	0	0	0	0	0	0	0	0	0	0	0	1	0	0	0	0	3300025724	1490900	48	49202	1	1	1	46	90.92	2.3	79.42	HQ	OTU-7511	d__Archaea;p__Euryarchaeota;c__Thermococci;o__Methanofastidiosales;f__Methanofastidiosaceae;g__Methanofastidiosum;s__GCA_001587595.1	Wastewater	Anaerobic digestor	Anaerobic digestor sludge	Anaerobic bioreactor	Bioreactor	Bioreactor	138.83	37.43
3300025724_8	0	0	0	0	0	0	0	0	0	0	0	2	0	3	0	0	0	3300025724	3569321	137	42253	1	1	1	44	96.62	4.05	76.37	HQ	OTU-13920	d__Bacteria;p__Verrucomicrobiota;c__Verrucomicrobiae;o__Pedosphaerales;f__Pedosphaeraceae;g__UBA8199;s__	Wastewater	Anaerobic digestor	Anaerobic digestor sludge	Anaerobic bioreactor	Bioreactor	Bioreactor	138.83	37.43
3300025730_10	0	0	0	0	0	0	0	0	0	0	0	1	2	3	0	0	0	3300025730	4502550	69	126738	1	1	1	47	96.15	1.71	87.6	HQ	OTU-17185	d__Bacteria;p__Acidobacteriota;c__UBA6911;o__;f__;g__;s__	Wastewater	Anaerobic digestor	Anaerobic digestor sludge	Anaerobic bioreactor	Bioreactor	Bioreactor	-90.43	41.53
3300025730_31	1	0	0	0	0	0	0	0	0	0	0	0	0	1	0	0	0	3300025730	3167511	76	66264	1	1	1	46	92.9	3.87	73.55	HQ	OTU-1818	d__Bacteria;p__Desulfobacterota_B;c__Syntrophorhabdia;o__Syntrophorhabdales;f__Syntrophorhabdaceae;g__UBA5609;s__GCA_002418945.1	Wastewater	Anaerobic digestor	Anaerobic digestor sludge	Anaerobic bioreactor	Bioreactor	Bioreactor	-90.43	41.53
3300025730_35	1	0	0	0	0	0	0	0	0	0	0	0	0	0	0	0	0	3300025730	3028571	90	88296	1	1	2	45	95.48	2.58	82.58	HQ	OTU-8208	d__Bacteria;p__Desulfobacterota;c__Desulfomonilia;o__UBA1062;f__UBA1062;g__;s__	Wastewater	Anaerobic digestor	Anaerobic digestor sludge	Anaerobic bioreactor	Bioreactor	Bioreactor	-90.43	41.53
3300025730_36	0	0	0	0	0	0	0	1	0	0	0	0	0	0	0	0	0	3300025730	3008749	20	240047	1	1	1	46	96.13	4.19	75.18	HQ	OTU-7525	d__Bacteria;p__Desulfobacterota;c__Syntrophia;o__Syntrophales;f__UBA2192;g__;s__	Wastewater	Anaerobic digestor	Anaerobic digestor sludge	Anaerobic bioreactor	Bioreactor	Bioreactor	-90.43	41.53
3300025730_43	0	0	0	0	0	0	0	0	0	0	0	0	0	0	0	0	0	3300025730	2474422	119	33369	1	1	1	39	94.96	4.57	72.11	HQ	OTU-15849	d__Bacteria;p__Bacteroidota;c__Bacteroidia;o__Bacteroidales;f__UBA1402;g__UBA1402;s__GCA_002305085.1	Wastewater	Anaerobic digestor	Anaerobic digestor sludge	Anaerobic bioreactor	Bioreactor	Bioreactor	-90.43	41.53
3300025730_48	0	0	0	0	0	0	0	0	0	0	1	1	0	0	0	0	0	3300025730	2325362	171	24424	1	2	2	42	91.54	0.58	88.64	HQ	OTU-6545	d__Bacteria;p__Firmicutes_A;c__Clostridia;o__UBA10946;f__;g__;s__	Wastewater	Anaerobic digestor	Anaerobic digestor sludge	Anaerobic bioreactor	Bioreactor	Bioreactor	-90.43	41.53
3300025730_56	1	0	0	0	0	0	0	1	0	0	0	1	0	0	0	0	0	3300025730	1850125	69	51769	1	1	1	45	96.43	0	96.43	HQ	OTU-15920	d__Bacteria;p__Caldisericota;c__Caldisericia;o__;f__;g__;s__	Wastewater	Anaerobic digestor	Anaerobic digestor sludge	Anaerobic bioreactor	Bioreactor	Bioreactor	-90.43	41.53
3300025737_48	0	0	0	0	0	0	0	0	0	0	0	1	0	1	0	0	0	3300025737	2159516	90	33416	1	1	1	41	93.81	0	93.81	HQ	OTU-13243	d__Bacteria;p__Thermotogota;c__Thermotogae;o__Petrotogales;f__Kosmotogaceae;g__Mesotoga;s__GCA_002305955.1	Wastewater	Anaerobic digestor	Anaerobic digestor sludge	Anaerobic bioreactor	Bioreactor	Bioreactor	-70.96	42.35
3300025737_5	0	0	0	0	0	0	0	0	0	0	0	3	1	3	0	0	0	3300025737	4343104	102	75478	2	1	1	45	99.32	4.05	79.07	HQ	OTU-7144	d__Bacteria;p__Verrucomicrobiota;c__Verrucomicrobiae;o__Pedosphaerales;f__Pedosphaeraceae;g__UBA3939;s__	Wastewater	Anaerobic digestor	Anaerobic digestor sludge	Anaerobic bioreactor	Bioreactor	Bioreactor	-70.96	42.35
3300025737_67	0	0	0	0	0	0	0	0	0	0	3	2	0	0	0	0	0	3300025737	1475483	49	54995	1	1	2	42	98.67	0	98.67	HQ	OTU-1175	d__Bacteria;p__Firmicutes;c__Bacilli;o__ML615J-28;f__CAG-698;g__UBA2253;s__	Wastewater	Anaerobic digestor	Anaerobic digestor sludge	Anaerobic bioreactor	Bioreactor	Bioreactor	-70.96	42.35
3300025737_87	0	0	0	0	0	0	0	0	0	0	0	0	0	0	0	0	0	3300025737	1008056	32	57069	1	1	2	45	98.88	2.25	87.63	HQ	OTU-7701	d__Bacteria;p__Firmicutes;c__Bacilli;o__RFN20;f__CAG-826;g__;s__	Wastewater	Anaerobic digestor	Anaerobic digestor sludge	Anaerobic bioreactor	Bioreactor	Bioreactor	-70.96	42.35
3300025740_18	0	0	0	0	0	0	0	0	0	0	0	1	1	0	0	0	0	3300025740	3079970	133	48074	1	1	1	45	95.22	4.96	70.42	HQ	OTU-7779	d__Bacteria;p__Bacteroidota;c__Bacteroidia;o__Bacteroidales;f__4484-276;g__;s__	Wastewater	Anaerobic digestor	Anaerobic digestor sludge	Anaerobic bioreactor	Bioreactor	Bioreactor	138.83	37.43
3300025740_20	0	0	0	0	0	0	1	1	0	0	0	0	0	0	0	0	0	3300025740	2988268	79	51199	1	1	1	43	96.8	1.2	90.8	HQ	OTU-3566	d__Bacteria;p__Spirochaetota;c__GWE2-31-10;o__GWE2-31-10;f__GWE2-31-10;g__;s__	Wastewater	Anaerobic digestor	Anaerobic digestor sludge	Anaerobic bioreactor	Bioreactor	Bioreactor	138.83	37.43
3300025740_26	0	0	0	0	0	0	0	0	0	0	0	0	0	0	0	0	0	3300025740	2814013	49	110428	1	1	1	46	97.73	0	97.73	HQ	OTU-9569	d__Bacteria;p__Planctomycetota;c__Phycisphaerae;o__SG8-4;f__SG8-4;g__;s__	Wastewater	Anaerobic digestor	Anaerobic digestor sludge	Anaerobic bioreactor	Bioreactor	Bioreactor	138.83	37.43
3300025740_3	0	0	0	0	0	0	0	0	0	0	0	1	1	4	0	0	0	3300025740	5164088	197	43485	1	1	1	48	95.95	4.73	72.3	HQ	OTU-12629	d__Bacteria;p__Verrucomicrobiota;c__Verrucomicrobiae;o__Pedosphaerales;f__Pedosphaeraceae;g__;s__	Wastewater	Anaerobic digestor	Anaerobic digestor sludge	Anaerobic bioreactor	Bioreactor	Bioreactor	138.83	37.43
3300025740_32	1	0	0	0	0	0	0	0	0	0	0	0	0	2	0	0	0	3300025740	2616476	171	20307	1	1	1	45	93.18	4.73	69.53	HQ	OTU-13234	d__Bacteria;p__Desulfobacterota;c__Syntrophia;o__Syntrophales;f__Smithellaceae;g__UBA8904;s__	Wastewater	Anaerobic digestor	Anaerobic digestor sludge	Anaerobic bioreactor	Bioreactor	Bioreactor	138.83	37.43
3300025740_34	0	0	0	0	0	0	0	0	0	0	0	1	0	3	0	0	0	3300025740	2489872	85	50924	1	1	1	43	95	4.05	74.75	HQ	OTU-257	d__Bacteria;p__Bacteroidota;c__Bacteroidia;o__Bacteroidales;f__vadinHA17;g__UBA8202;s__UBA8202	Wastewater	Anaerobic digestor	Anaerobic digestor sludge	Anaerobic bioreactor	Bioreactor	Bioreactor	138.83	37.43
3300025740_4	0	0	0	0	0	0	0	0	0	0	0	0	0	1	0	0	0	3300025740	4400324	36	194749	1	1	1	47	93.01	3.76	74.21	HQ	OTU-16959	d__Bacteria;p__Planctomycetota;c__UBA8108;o__UBA8890;f__UBA8898;g__UBA8898;s__	Wastewater	Anaerobic digestor	Anaerobic digestor sludge	Anaerobic bioreactor	Bioreactor	Bioreactor	138.83	37.43
3300025740_46	0	0	0	0	0	0	0	0	0	0	1	0	0	0	0	0	0	3300025740	2018179	107	30970	1	2	1	43	90.03	1.05	84.78	HQ	OTU-5815	d__Bacteria;p__Firmicutes_A;c__Clostridia;o__UBA10946;f__;g__;s__	Wastewater	Anaerobic digestor	Anaerobic digestor sludge	Anaerobic bioreactor	Bioreactor	Bioreactor	138.83	37.43
3300025740_57	0	0	0	0	0	0	0	0	0	0	0	1	0	0	0	0	0	3300025740	1697466	117	20563	1	1	1	46	94.64	0	94.64	HQ	OTU-18006	d__Bacteria;p__Caldisericota;c__Caldisericia;o__;f__;g__;s__	Wastewater	Anaerobic digestor	Anaerobic digestor sludge	Anaerobic bioreactor	Bioreactor	Bioreactor	138.83	37.43
3300025740_9	0	0	0	0	0	0	0	0	0	0	0	2	0	3	0	0	0	3300025740	3668068	145	42253	1	1	1	45	95.95	4.73	72.3	HQ	OTU-13920	d__Bacteria;p__Verrucomicrobiota;c__Verrucomicrobiae;o__Pedosphaerales;f__Pedosphaeraceae;g__UBA8199;s__	Wastewater	Anaerobic digestor	Anaerobic digestor sludge	Anaerobic bioreactor	Bioreactor	Bioreactor	138.83	37.43
3300025748_10	0	0	0	0	0	0	0	0	0	0	0	2	0	1	0	0	0	3300025748	3570426	311	15359	2	1	2	46	93.92	4.48	71.52	HQ	OTU-12309	d__Bacteria;p__Bacteroidota;c__Bacteroidia;o__Bacteroidales;f__;g__;s__	Wastewater	Anaerobic digestor	Anaerobic digestor sludge	Anaerobic bioreactor	Bioreactor	Bioreactor	-75.22	39.88
3300025748_21	0	0	0	0	0	0	0	0	0	0	0	1	1	0	0	0	0	3300025748	2823298	152	29129	1	1	1	44	93.28	4.84	69.08	HQ	OTU-7779	d__Bacteria;p__Bacteroidota;c__Bacteroidia;o__Bacteroidales;f__4484-276;g__;s__	Wastewater	Anaerobic digestor	Anaerobic digestor sludge	Anaerobic bioreactor	Bioreactor	Bioreactor	-75.22	39.88
3300025748_23	1	0	0	0	0	0	0	0	0	0	0	0	0	0	0	0	0	3300025748	2689912	95	71009	1	1	1	41	92.26	3.23	76.11	HQ	OTU-8208	d__Bacteria;p__Desulfobacterota;c__Desulfomonilia;o__UBA1062;f__UBA1062;g__;s__	Wastewater	Anaerobic digestor	Anaerobic digestor sludge	Anaerobic bioreactor	Bioreactor	Bioreactor	-75.22	39.88
3300025748_39	0	0	0	0	0	0	0	0	0	0	0	0	0	0	0	1	0	3300025748	1772531	30	136251	1	3	1	45	92.31	1.28	85.91	HQ	OTU-17806	d__Bacteria;p__Firmicutes_G;c__SHA-98;o__DTUO25;f__;g__;s__	Wastewater	Anaerobic digestor	Anaerobic digestor sludge	Anaerobic bioreactor	Bioreactor	Bioreactor	-75.22	39.88
3300025762_11	2	0	0	0	0	0	0	0	0	0	0	0	0	0	0	0	0	3300025762	3317019	81	101712	1	1	2	48	94.19	4.54	71.49	HQ	OTU-2284	d__Bacteria;p__Desulfobacterota;c__Syntrophia;o__Syntrophales;f__Smithellaceae;g__Smithella;s__	Wastewater	Anaerobic digestor	Anaerobic digestor sludge	Anaerobic bioreactor	Bioreactor	Bioreactor	-75.22	39.88
3300025762_13	0	0	0	0	0	0	0	0	0	0	0	1	1	2	0	0	0	3300025762	2628770	218	15785	1	1	1	39	94.61	2.15	83.86	HQ	OTU-13677	d__Bacteria;p__Bacteroidota;c__Bacteroidia;o__Bacteroidales;f__ML635J-15;g__UBA5219;s__GCA_002412425.1	Wastewater	Anaerobic digestor	Anaerobic digestor sludge	Anaerobic bioreactor	Bioreactor	Bioreactor	-75.22	39.88
3300025762_25	0	0	0	0	0	0	0	0	0	0	0	1	0	0	0	0	0	3300025762	2560843	103	66514	3	1	2	46	90.75	3.49	73.3	HQ	OTU-1727	d__Bacteria;p__Bacteroidota;c__Bacteroidia;o__Bacteroidales;f__WCHB1-69;g__UBA5429;s__	Wastewater	Anaerobic digestor	Anaerobic digestor sludge	Anaerobic bioreactor	Bioreactor	Bioreactor	-75.22	39.88
3300025762_5	1	0	0	0	0	0	0	0	0	0	0	1	1	0	0	0	0	3300025762	5158111	320	22335	1	1	1	35	96.7	3.3	80.2	HQ	OTU-3082	d__Bacteria;p__Hydrogenedentota;c__Hydrogenedentia;o__Hydrogenedentiales;f__UBA2224;g__UBA2224;s__	Wastewater	Anaerobic digestor	Anaerobic digestor sludge	Anaerobic bioreactor	Bioreactor	Bioreactor	-75.22	39.88
3300025772_13	0	0	0	0	0	0	0	0	0	0	0	1	1	0	0	0	0	3300025772	2915973	111	52358	1	1	1	44	95.43	2.17	84.58	HQ	OTU-7779	d__Bacteria;p__Bacteroidota;c__Bacteroidia;o__Bacteroidales;f__4484-276;g__;s__	Wastewater	Anaerobic digestor	Anaerobic digestor sludge	Anaerobic bioreactor	Bioreactor	Bioreactor	-87.68	41.84
3300025772_21	0	0	0	0	0	0	0	0	0	0	1	1	0	1	0	0	0	3300025772	2456183	81	53879	2	1	1	42	95.97	1.61	87.92	HQ	OTU-17558	d__Bacteria;p__Bacteroidota;c__Bacteroidia;o__Bacteroidales;f__TTA-H9;g__TTA-H9;s__	Wastewater	Anaerobic digestor	Anaerobic digestor sludge	Anaerobic bioreactor	Bioreactor	Bioreactor	-87.68	41.84
3300025772_32	2	0	0	0	1	3	1	1	0	0	0	0	2	1	0	0	0	3300025772	2071576	39	103917	2	2	1	35	97.01	1	92.01	HQ	OTU-3964	d__Bacteria;p__Proteobacteria;c__Gammaproteobacteria;o__Betaproteobacteriales;f__Methylophilaceae;g__Methylotenera_A;s__	Wastewater	Anaerobic digestor	Anaerobic digestor sludge	Anaerobic bioreactor	Bioreactor	Bioreactor	-87.68	41.84
3300025784_10	2	0	0	0	0	0	0	2	0	0	0	0	1	1	0	0	0	3300025784	4518549	20	460613	1	1	1	46	95.51	4.49	73.06	HQ	OTU-16958	d__Bacteria;p__Spirochaetota;c__UBA4802;o__UBA4802;f__UBA5368;g__;s__	Wastewater	Anaerobic digestor	Anaerobic digestor sludge	Anaerobic bioreactor	Bioreactor	Bioreactor	-89	39.84
3300025784_11	1	0	0	0	0	0	0	0	0	0	1	1	0	2	0	0	0	3300025784	4515519	294	20981	1	1	1	43	90.3	2	80.3	HQ	OTU-6337	d__Bacteria;p__Chloroflexota;c__Anaerolineae;o__;f__;g__;s__	Wastewater	Anaerobic digestor	Anaerobic digestor sludge	Anaerobic bioreactor	Bioreactor	Bioreactor	-89	39.84
3300025784_15	0	0	0	0	0	0	0	0	0	0	0	1	0	1	0	0	0	3300025784	3835705	270	20741	1	1	1	43	92.24	4.86	67.94	HQ	OTU-7286	d__Bacteria;p__Verrucomicrobiota;c__Verrucomicrobiae;o__Pedosphaerales;f__Pedosphaeraceae;g__;s__	Wastewater	Anaerobic digestor	Anaerobic digestor sludge	Anaerobic bioreactor	Bioreactor	Bioreactor	-89	39.84
3300025784_18	0	0	0	0	0	0	0	0	0	0	0	2	0	3	0	0	0	3300025784	3575443	152	34495	1	1	1	43	97.3	4.05	77.05	HQ	OTU-13920	d__Bacteria;p__Verrucomicrobiota;c__Verrucomicrobiae;o__Pedosphaerales;f__Pedosphaeraceae;g__UBA8199;s__	Wastewater	Anaerobic digestor	Anaerobic digestor sludge	Anaerobic bioreactor	Bioreactor	Bioreactor	-89	39.84
3300025784_21	0	0	0	0	0	0	0	0	0	0	1	1	0	2	0	0	0	3300025784	3261009	119	40410	1	1	2	38	93.01	0.54	90.31	HQ	OTU-7292	d__Bacteria;p__Bacteroidota;c__Bacteroidia;o__Bacteroidales;f__Lentimicrobiaceae;g__;s__	Wastewater	Anaerobic digestor	Anaerobic digestor sludge	Anaerobic bioreactor	Bioreactor	Bioreactor	-89	39.84
3300025784_23	0	0	0	0	0	0	0	0	0	0	0	0	1	2	0	0	0	3300025784	2927859	33	162306	1	1	1	46	94.87	0.85	90.62	HQ	OTU-11021	d__Bacteria;p__Acidobacteriota;c__UBA4820;o__UBA4820;f__UBA4820;g__;s__	Wastewater	Anaerobic digestor	Anaerobic digestor sludge	Anaerobic bioreactor	Bioreactor	Bioreactor	-89	39.84
3300025784_29	0	0	0	0	0	0	0	0	0	0	0	0	0	1	0	0	0	3300025784	2748276	189	20896	1	1	1	38	95.24	0.95	90.49	HQ	OTU-11025	d__Bacteria;p__Bacteroidota;c__Bacteroidia;o__AKYH767-A;f__OLB10;g__OLB10;s__GCA_001567275.1	Wastewater	Anaerobic digestor	Anaerobic digestor sludge	Anaerobic bioreactor	Bioreactor	Bioreactor	-89	39.84
3300025784_3	2	0	0	0	0	0	0	0	0	0	0	0	0	2	0	0	0	3300025784	6126935	192	57304	1	1	1	44	96.59	3.41	79.54	HQ	OTU-1007	d__Bacteria;p__Planctomycetota;c__Phycisphaerae;o__SG8-4;f__SG8-4;g__PLanc-01;s__	Wastewater	Anaerobic digestor	Anaerobic digestor sludge	Anaerobic bioreactor	Bioreactor	Bioreactor	-89	39.84
3300025784_30	0	0	0	0	0	0	0	0	0	0	1	1	0	1	0	0	0	3300025784	2676312	98	54239	1	2	1	44	96.51	1.88	87.11	HQ	OTU-17558	d__Bacteria;p__Bacteroidota;c__Bacteroidia;o__Bacteroidales;f__TTA-H9;g__TTA-H9;s__	Wastewater	Anaerobic digestor	Anaerobic digestor sludge	Anaerobic bioreactor	Bioreactor	Bioreactor	-89	39.84
3300025847_19	0	0	0	0	0	0	0	0	0	0	0	3	1	1	0	0	0	3300025847	3379379	261	18558	1	2	1	39	93.4	1.79	84.45	HQ	OTU-10922	d__Bacteria;p__Bacteroidota;c__Bacteroidia;o__Bacteroidales;f__Prolixibacteraceae;g__6E;s__	Wastewater	Anaerobic digestor	Anaerobic digestor sludge	Anaerobic bioreactor	Bioreactor	Bioreactor	114.17	22.28
3300025855_11	1	0	0	0	0	0	0	0	0	0	0	1	0	2	0	0	0	3300025855	4290770	113	63775	1	1	1	43	95.7	1.61	87.65	HQ	OTU-17932	d__Bacteria;p__Bacteroidota;c__Bacteroidia;o__Bacteroidales;f__;g__;s__	Wastewater	Anaerobic digestor	Anaerobic digestor sludge	Anaerobic bioreactor	Bioreactor	Bioreactor	-87.64	41.12
3300025855_16	0	0	0	0	0	0	0	0	0	0	0	1	0	0	0	0	0	3300025855	3626868	113	57563	3	3	1	45	99.52	4.14	78.82	HQ	OTU-17927	d__Bacteria;p__Bacteroidota;c__Bacteroidia;o__Bacteroidales;f__BBW3;g__;s__	Wastewater	Anaerobic digestor	Anaerobic digestor sludge	Anaerobic bioreactor	Bioreactor	Bioreactor	-87.64	41.12
3300025855_2	1	0	0	0	0	0	0	0	0	0	0	2	1	2	0	0	0	3300025855	7133239	191	69726	1	1	1	41	95.27	2.03	85.12	HQ	OTU-4427	d__Bacteria;p__Verrucomicrobiota;c__Verrucomicrobiae;o__;f__;g__;s__	Wastewater	Anaerobic digestor	Anaerobic digestor sludge	Anaerobic bioreactor	Bioreactor	Bioreactor	-87.64	41.12
3300025855_24	1	0	0	0	0	0	0	0	0	0	0	0	0	4	0	0	0	3300025855	3192576	246	18178	1	1	1	38	95.08	3.77	76.23	HQ	OTU-13219	d__Bacteria;p__Bacteroidota;c__Bacteroidia;o__Flavobacteriales;f__Flavobacteriaceae;g__Flavobacterium;s__	Wastewater	Anaerobic digestor	Anaerobic digestor sludge	Anaerobic bioreactor	Bioreactor	Bioreactor	-87.64	41.12
3300025855_8	0	0	0	0	0	0	0	0	0	0	0	0	1	0	0	0	0	3300025855	4711891	367	17530	1	1	2	39	94.07	3.62	75.97	HQ	OTU-4432	d__Bacteria;p__Riflebacteria;c__UBA8953;o__UBA8953;f__UBA8953;g__;s__	Wastewater	Anaerobic digestor	Anaerobic digestor sludge	Anaerobic bioreactor	Bioreactor	Bioreactor	-87.64	41.12
3300025855_9	0	0	0	0	0	0	0	0	0	0	0	0	1	2	0	0	0	3300025855	4451196	33	214058	2	1	1	41	90.05	3.3	73.55	HQ	OTU-16900	d__Bacteria;p__KSB1;c__UBA2214;o__UBA2214;f__UBA2214;g__;s__	Wastewater	Anaerobic digestor	Anaerobic digestor sludge	Anaerobic bioreactor	Bioreactor	Bioreactor	-87.64	41.12
3300025856_11	1	0	0	0	0	0	0	0	0	0	0	0	0	0	0	0	1	3300025856	3107744	58	98950	2	1	1	42	93.55	1.94	83.85	HQ	OTU-7998	d__Bacteria;p__Desulfobacterota;c__Syntrophia;o__;f__;g__;s__	Wastewater	Anaerobic digestor	Anaerobic digestor sludge	Anaerobic bioreactor	Bioreactor	Bioreactor	-118.28	33.8
3300025856_18	0	0	0	0	0	0	0	0	0	0	0	1	1	0	0	0	0	3300025856	2793899	103	46720	1	2	1	46	94.89	4.3	73.39	HQ	OTU-7779	d__Bacteria;p__Bacteroidota;c__Bacteroidia;o__Bacteroidales;f__4484-276;g__;s__	Wastewater	Anaerobic digestor	Anaerobic digestor sludge	Anaerobic bioreactor	Bioreactor	Bioreactor	-118.28	33.8
3300025856_38	1	0	0	0	0	0	0	1	0	0	0	1	0	0	0	0	0	3300025856	1831590	37	131444	1	1	1	45	94.64	0.68	91.24	HQ	OTU-15920	d__Bacteria;p__Caldisericota;c__Caldisericia;o__;f__;g__;s__	Wastewater	Anaerobic digestor	Anaerobic digestor sludge	Anaerobic bioreactor	Bioreactor	Bioreactor	-118.28	33.8
3300025858_10	1	0	0	0	0	0	0	0	0	0	1	0	0	5	0	0	0	3300025858	4040844	144	54497	1	1	1	41	96.24	2.42	84.14	HQ	OTU-3356	d__Bacteria;p__Bacteroidota;c__Bacteroidia;o__Bacteroidales;f__CG2-30-32-10;g__;s__	Wastewater	Anaerobic digestor	Anaerobic digestor sludge	Anaerobic bioreactor	Bioreactor	Bioreactor	139.63	35.92
3300025858_33	0	0	0	0	0	0	0	0	0	0	1	2	2	0	0	0	0	3300025858	2063510	89	47281	2	1	2	39	93.95	2.38	82.05	HQ	OTU-6279	d__Bacteria;p__Bacteroidota;c__Bacteroidia;o__Bacteroidales;f__UBA932;g__UBA1232;s__	Wastewater	Anaerobic digestor	Anaerobic digestor sludge	Anaerobic bioreactor	Bioreactor	Bioreactor	139.63	35.92
3300025858_38	2	0	0	0	0	0	0	0	0	0	0	0	0	2	0	0	0	3300025858	1939769	82	33315	2	1	1	46	91.14	3.66	72.84	HQ	OTU-15453	d__Bacteria;p__Omnitrophota;c__koll11;o__GIF10;f__UBA6249;g__;s__	Wastewater	Anaerobic digestor	Anaerobic digestor sludge	Anaerobic bioreactor	Bioreactor	Bioreactor	139.63	35.92
3300025859_12	0	0	0	0	0	0	0	0	0	0	0	0	0	1	0	0	0	3300025859	4344692	170	37349	1	1	1	45	94.09	4.3	72.59	HQ	OTU-16959	d__Bacteria;p__Planctomycetota;c__UBA8108;o__UBA8890;f__UBA8898;g__UBA8898;s__	Wastewater	Anaerobic digestor	Anaerobic digestor sludge	Anaerobic bioreactor	Bioreactor	Bioreactor	-89	39.84
3300025859_13	0	0	0	0	0	0	0	0	0	0	0	0	0	3	0	0	0	3300025859	4078015	37	186230	1	1	2	46	93.64	3.82	74.54	HQ	OTU-16961	d__Bacteria;p__Chloroflexota;c__Anaerolineae;o__Anaerolineales;f__envOPS12;g__UBA12294;s__	Wastewater	Anaerobic digestor	Anaerobic digestor sludge	Anaerobic bioreactor	Bioreactor	Bioreactor	-89	39.84
3300025859_15	0	0	0	0	0	0	0	0	0	0	1	1	0	4	0	0	0	3300025859	4010784	216	29372	1	1	2	48	98.33	4.84	74.13	HQ	OTU-16960	d__Bacteria;p__Bacteroidota;c__Bacteroidia;o__AKYH767-A;f__OLB10;g__;s__	Wastewater	Anaerobic digestor	Anaerobic digestor sludge	Anaerobic bioreactor	Bioreactor	Bioreactor	-89	39.84
3300025859_17	1	0	0	0	0	0	0	0	0	0	0	1	0	1	0	0	0	3300025859	3955789	101	67718	2	1	1	46	98.65	1.01	93.6	HQ	OTU-7286	d__Bacteria;p__Verrucomicrobiota;c__Verrucomicrobiae;o__Pedosphaerales;f__Pedosphaeraceae;g__;s__	Wastewater	Anaerobic digestor	Anaerobic digestor sludge	Anaerobic bioreactor	Bioreactor	Bioreactor	-89	39.84
3300025859_19	0	0	0	0	0	0	0	0	0	0	1	1	0	2	0	0	0	3300025859	3501268	28	216600	1	1	1	45	95.16	0.54	92.46	HQ	OTU-7292	d__Bacteria;p__Bacteroidota;c__Bacteroidia;o__Bacteroidales;f__Lentimicrobiaceae;g__;s__	Wastewater	Anaerobic digestor	Anaerobic digestor sludge	Anaerobic bioreactor	Bioreactor	Bioreactor	-89	39.84
3300025859_24	0	0	0	0	0	0	0	0	0	0	0	0	1	2	0	0	0	3300025859	2941474	45	104723	1	1	1	43	92.74	1.71	84.19	HQ	OTU-11021	d__Bacteria;p__Acidobacteriota;c__UBA4820;o__UBA4820;f__UBA4820;g__;s__	Wastewater	Anaerobic digestor	Anaerobic digestor sludge	Anaerobic bioreactor	Bioreactor	Bioreactor	-89	39.84
3300025859_26	0	0	0	0	0	0	0	0	0	0	1	2	1	2	0	0	0	3300025859	2825209	231	17019	1	1	1	33	90.7	1.47	83.35	HQ	OTU-16625	d__Bacteria;p__Bacteroidota;c__Bacteroidia;o__Bacteroidales;f__vadinHA17;g__SR-FBR-E99;s__	Wastewater	Anaerobic digestor	Anaerobic digestor sludge	Anaerobic bioreactor	Bioreactor	Bioreactor	-89	39.84
3300025859_33	0	0	0	0	0	0	0	0	0	0	1	1	0	1	0	0	0	3300025859	2584589	89	53945	1	1	1	43	96.51	1.9	87.01	HQ	OTU-17558	d__Bacteria;p__Bacteroidota;c__Bacteroidia;o__Bacteroidales;f__TTA-H9;g__TTA-H9;s__	Wastewater	Anaerobic digestor	Anaerobic digestor sludge	Anaerobic bioreactor	Bioreactor	Bioreactor	-89	39.84
3300025859_44	1	0	0	0	0	0	0	0	0	0	0	0	1	1	0	0	0	3300025859	1852927	28	142323	2	1	1	45	91.97	3.47	74.62	HQ	OTU-14733	d__Archaea;p__Euryarchaeota;c__Thermococci;o__Methanofastidiosales;f__Methanofastidiosaceae;g__Methanofastidiosum;s__	Wastewater	Anaerobic digestor	Anaerobic digestor sludge	Anaerobic bioreactor	Bioreactor	Bioreactor	-89	39.84
3300025859_5	0	0	0	0	0	0	0	0	0	0	0	1	0	0	0	0	0	3300025859	5300442	152	68574	1	1	1	51	96.02	4.55	73.27	HQ	OTU-6346	d__Bacteria;p__Planctomycetota;c__Phycisphaerae;o__UBA1845;f__UBA1845;g__;s__	Wastewater	Anaerobic digestor	Anaerobic digestor sludge	Anaerobic bioreactor	Bioreactor	Bioreactor	-89	39.84
3300025859_9	1	0	0	0	0	0	0	0	0	0	2	2	0	2	0	0	0	3300025859	4558441	294	22610	1	1	1	42	92.73	0.91	88.18	HQ	OTU-6337	d__Bacteria;p__Chloroflexota;c__Anaerolineae;o__;f__;g__;s__	Wastewater	Anaerobic digestor	Anaerobic digestor sludge	Anaerobic bioreactor	Bioreactor	Bioreactor	-89	39.84
3300025861_13	2	0	0	0	0	0	0	2	0	0	0	0	1	1	0	0	0	3300025861	4265996	31	237196	1	1	1	45	95.51	2.25	84.26	HQ	OTU-16958	d__Bacteria;p__Spirochaetota;c__UBA4802;o__UBA4802;f__UBA5368;g__;s__	Wastewater	Anaerobic digestor	Anaerobic digestor sludge	Anaerobic bioreactor	Bioreactor	Bioreactor	-89	39.84
3300025861_15	0	0	0	0	0	0	0	0	0	0	1	1	0	4	0	0	0	3300025861	3841787	66	138190	1	1	1	46	99.52	1.27	93.17	HQ	OTU-16960	d__Bacteria;p__Bacteroidota;c__Bacteroidia;o__AKYH767-A;f__OLB10;g__;s__	Wastewater	Anaerobic digestor	Anaerobic digestor sludge	Anaerobic bioreactor	Bioreactor	Bioreactor	-89	39.84
3300025861_16	1	0	0	0	0	0	0	0	0	0	0	1	0	1	0	0	0	3300025861	3846124	203	24427	2	1	1	45	95.23	1.35	88.48	HQ	OTU-7286	d__Bacteria;p__Verrucomicrobiota;c__Verrucomicrobiae;o__Pedosphaerales;f__Pedosphaeraceae;g__;s__	Wastewater	Anaerobic digestor	Anaerobic digestor sludge	Anaerobic bioreactor	Bioreactor	Bioreactor	-89	39.84
3300025861_17	0	0	0	0	0	0	0	0	0	0	0	0	0	3	0	0	0	3300025861	3779574	57	119580	1	1	1	46	93.64	1.55	85.89	HQ	OTU-16961	d__Bacteria;p__Chloroflexota;c__Anaerolineae;o__Anaerolineales;f__envOPS12;g__UBA12294;s__	Wastewater	Anaerobic digestor	Anaerobic digestor sludge	Anaerobic bioreactor	Bioreactor	Bioreactor	-89	39.84
3300025861_18	0	0	0	0	0	0	0	0	0	0	0	2	0	3	0	0	0	3300025861	3678990	158	33771	1	1	1	47	97.3	4.05	77.05	HQ	OTU-13920	d__Bacteria;p__Verrucomicrobiota;c__Verrucomicrobiae;o__Pedosphaerales;f__Pedosphaeraceae;g__UBA8199;s__	Wastewater	Anaerobic digestor	Anaerobic digestor sludge	Anaerobic bioreactor	Bioreactor	Bioreactor	-89	39.84
3300025861_24	0	0	0	0	0	0	0	0	0	0	0	0	1	2	0	0	0	3300025861	2912387	46	97720	1	1	1	44	94.36	0.85	90.11	HQ	OTU-11021	d__Bacteria;p__Acidobacteriota;c__UBA4820;o__UBA4820;f__UBA4820;g__;s__	Wastewater	Anaerobic digestor	Anaerobic digestor sludge	Anaerobic bioreactor	Bioreactor	Bioreactor	-89	39.84
3300025861_25	0	0	0	0	0	0	0	0	0	0	0	0	0	4	0	0	0	3300025861	2773281	204	18860	1	1	1	38	94.6	1.43	87.45	HQ	OTU-11025	d__Bacteria;p__Bacteroidota;c__Bacteroidia;o__AKYH767-A;f__OLB10;g__OLB10;s__GCA_001567275.1	Wastewater	Anaerobic digestor	Anaerobic digestor sludge	Anaerobic bioreactor	Bioreactor	Bioreactor	-89	39.84
3300025861_26	1	0	0	0	0	0	0	0	0	0	0	0	0	0	0	0	0	3300025861	2743481	122	42215	1	1	1	42	94.19	1.34	87.49	HQ	OTU-8208	d__Bacteria;p__Desulfobacterota;c__Desulfomonilia;o__UBA1062;f__UBA1062;g__;s__	Wastewater	Anaerobic digestor	Anaerobic digestor sludge	Anaerobic bioreactor	Bioreactor	Bioreactor	-89	39.84
3300025861_27	1	0	0	0	1	0	0	0	0	0	0	0	0	0	0	0	0	3300025861	2747000	25	203557	1	2	1	42	98.1	0.54	95.4	HQ	OTU-8878	d__Bacteria;p__Proteobacteria;c__Gammaproteobacteria;o__Betaproteobacteriales;f__Hydrogenophilaceae;g__UBA3361;s__	Wastewater	Anaerobic digestor	Anaerobic digestor sludge	Anaerobic bioreactor	Bioreactor	Bioreactor	-89	39.84
3300025861_33	0	0	0	0	0	0	0	0	0	0	0	1	0	1	0	0	0	3300025861	2359389	146	22466	1	1	1	42	90.23	3.23	74.08	HQ	OTU-17558	d__Bacteria;p__Bacteroidota;c__Bacteroidia;o__Bacteroidales;f__TTA-H9;g__TTA-H9;s__	Wastewater	Anaerobic digestor	Anaerobic digestor sludge	Anaerobic bioreactor	Bioreactor	Bioreactor	-89	39.84
3300025861_42	1	0	0	0	0	0	0	0	0	0	0	0	1	1	0	0	0	3300025861	1873646	41	89140	2	1	1	54	91.47	4.21	70.42	HQ	OTU-14733	d__Archaea;p__Euryarchaeota;c__Thermococci;o__Methanofastidiosales;f__Methanofastidiosaceae;g__Methanofastidiosum;s__	Wastewater	Anaerobic digestor	Anaerobic digestor sludge	Anaerobic bioreactor	Bioreactor	Bioreactor	-89	39.84
3300025861_8	1	0	0	0	0	0	0	0	0	0	1	1	0	2	0	0	0	3300025861	4746954	308	23089	1	1	1	46	90	2	80	HQ	OTU-6337	d__Bacteria;p__Chloroflexota;c__Anaerolineae;o__;f__;g__;s__	Wastewater	Anaerobic digestor	Anaerobic digestor sludge	Anaerobic bioreactor	Bioreactor	Bioreactor	-89	39.84
3300025861_9	0	0	0	0	0	0	0	0	0	0	0	1	2	3	0	0	0	3300025861	4731473	153	52396	1	1	1	45	93.59	3.42	76.49	HQ	OTU-8321	d__Bacteria;p__Acidobacteriota;c__UBA6911;o__;f__;g__;s__	Wastewater	Anaerobic digestor	Anaerobic digestor sludge	Anaerobic bioreactor	Bioreactor	Bioreactor	-89	39.84
3300025866_9	0	0	0	0	0	0	0	0	0	0	0	0	0	3	0	0	0	3300025866	3483413	301	15803	1	2	1	39	92.13	1.29	85.68	HQ	OTU-8380	d__Bacteria;p__Proteobacteria;c__Gammaproteobacteria;o__Xanthomonadales;f__Rhodanobacteraceae;g__Dokdonella;s__	Wastewater	Anaerobic digestor	Anaerobic digestor sludge	Anaerobic bioreactor	Bioreactor	Bioreactor	-87.68	41.84
3300025867_12	3	1	1	1	0	0	0	0	0	1	0	0	0	1	0	0	0	3300025867	4101470	213	31204	1	1	1	42	91.42	3.94	71.72	HQ	OTU-16284	d__Bacteria;p__Verrucomicrobiota;c__Verrucomicrobiae;o__Opitutales;f__Opitutaceae;g__;s__	Wastewater	Anaerobic digestor	Anaerobic digestor sludge	Anaerobic bioreactor	Bioreactor	Bioreactor	139.63	35.92
3300025867_13	0	0	0	0	0	0	0	0	0	0	1	1	1	5	0	0	0	3300025867	4104039	347	16456	1	2	1	38	90.05	4.5	67.55	HQ	OTU-16283	d__Bacteria;p__KSB1;c__UBA2214;o__UBA2214;f__UBA2214;g__;s__	Wastewater	Anaerobic digestor	Anaerobic digestor sludge	Anaerobic bioreactor	Bioreactor	Bioreactor	139.63	35.92
3300025867_14	3	1	1	1	0	1	0	0	0	0	1	0	0	2	0	0	0	3300025867	4100595	263	21294	1	1	1	40	96.64	1.65	88.39	HQ	OTU-16282	d__Bacteria;p__Fibrobacterota;c__Fibrobacteria;o__UBA5070;f__UBA5070;g__UBA5070;s__	Wastewater	Anaerobic digestor	Anaerobic digestor sludge	Anaerobic bioreactor	Bioreactor	Bioreactor	139.63	35.92
3300025867_65	0	0	0	0	0	0	0	0	0	0	0	0	0	0	0	0	0	3300025867	956167	88	17939	1	1	1	44	90.13	1.12	84.53	HQ	OTU-16264	d__Bacteria;p__Firmicutes;c__Bacilli;o__RFN20;f__CAG-826;g__;s__	Wastewater	Anaerobic digestor	Anaerobic digestor sludge	Anaerobic bioreactor	Bioreactor	Bioreactor	139.63	35.92
3300025871_17	0	0	0	0	0	0	0	1	0	0	0	0	0	0	0	0	0	3300025871	2981063	49	107919	2	1	1	47	96.13	4.19	75.18	HQ	OTU-7525	d__Bacteria;p__Desulfobacterota;c__Syntrophia;o__Syntrophales;f__UBA2192;g__;s__	Wastewater	Anaerobic digestor	Anaerobic digestor sludge	Anaerobic bioreactor	Bioreactor	Bioreactor	-87.63	40.12
3300025877_28	1	0	0	0	1	1	1	1	0	0	0	0	1	1	0	0	0	3300025877	1946786	77	38099	1	2	1	32	96.84	1.28	90.44	HQ	OTU-3964	d__Bacteria;p__Proteobacteria;c__Gammaproteobacteria;o__Betaproteobacteriales;f__Methylophilaceae;g__Methylotenera_A;s__	Wastewater	Anaerobic digestor	Anaerobic digestor sludge	Anaerobic bioreactor	Bioreactor	Bioreactor	-87.68	41.84
3300025882_10	0	0	0	0	0	0	0	0	0	0	0	0	1	2	0	0	0	3300025882	4442649	31	309902	1	1	1	46	94.44	3.3	77.94	HQ	OTU-16900	d__Bacteria;p__KSB1;c__UBA2214;o__UBA2214;f__UBA2214;g__;s__	Wastewater	Anaerobic digestor	Anaerobic digestor sludge	Anaerobic bioreactor	Bioreactor	Bioreactor	-87.65	42.12
3300025882_21	0	0	0	0	0	0	0	1	0	0	0	0	0	0	0	0	0	3300025882	2899735	101	48618	1	1	1	42	91.94	4.86	67.64	HQ	OTU-7525	d__Bacteria;p__Desulfobacterota;c__Syntrophia;o__Syntrophales;f__UBA2192;g__;s__	Wastewater	Anaerobic digestor	Anaerobic digestor sludge	Anaerobic bioreactor	Bioreactor	Bioreactor	-87.65	42.12
3300025882_23	1	0	0	0	0	0	0	0	0	0	0	0	0	0	0	0	0	3300025882	2830170	95	72409	1	1	1	46	98.06	0.65	94.81	HQ	OTU-8208	d__Bacteria;p__Desulfobacterota;c__Desulfomonilia;o__UBA1062;f__UBA1062;g__;s__	Wastewater	Anaerobic digestor	Anaerobic digestor sludge	Anaerobic bioreactor	Bioreactor	Bioreactor	-87.65	42.12
3300025882_29	0	0	0	0	0	0	0	0	0	0	1	1	0	1	0	0	0	3300025882	2485824	85	46870	1	1	1	41	94.09	2.15	83.34	HQ	OTU-17558	d__Bacteria;p__Bacteroidota;c__Bacteroidia;o__Bacteroidales;f__TTA-H9;g__TTA-H9;s__	Wastewater	Anaerobic digestor	Anaerobic digestor sludge	Anaerobic bioreactor	Bioreactor	Bioreactor	-87.65	42.12
3300025882_3	1	0	0	0	0	0	0	0	0	0	0	2	1	1	0	0	0	3300025882	7172426	111	93579	1	1	1	44	99.45	2.2	88.45	HQ	OTU-15944	d__Bacteria;p__Hydrogenedentota;c__Hydrogenedentia;o__Hydrogenedentiales;f__;g__;s__	Wastewater	Anaerobic digestor	Anaerobic digestor sludge	Anaerobic bioreactor	Bioreactor	Bioreactor	-87.65	42.12
3300025882_5	2	0	0	0	0	0	0	0	0	0	1	1	1	2	0	0	0	3300025882	5728334	85	101757	1	1	1	45	98.9	2.75	85.15	HQ	OTU-1786	d__Bacteria;p__KSB1;c__UBA2214;o__UBA2214;f__UBA2214;g__;s__	Wastewater	Anaerobic digestor	Anaerobic digestor sludge	Anaerobic bioreactor	Bioreactor	Bioreactor	-87.65	42.12
3300025902_10	1	0	0	0	0	0	0	0	0	0	0	0	0	0	0	0	0	3300025902	3783092	66	101272	1	1	1	45	93.07	2.73	79.42	HQ	OTU-8657	d__Bacteria;p__Verrucomicrobiota;c__Kiritimatiellae;o__LD1-PB3;f__GWF2-57-35;g__;s__	Wastewater	Anaerobic digestor	Anaerobic digestor sludge	Anaerobic bioreactor	Bioreactor	Bioreactor	-88.15	40.3
3300025902_15	0	0	0	0	0	0	0	1	0	0	1	1	0	10	0	0	0	3300025902	3328901	15	464584	1	1	1	47	93.85	2.56	81.05	HQ	OTU-12006	d__Bacteria;p__Acidobacteriota;c__Aminicenantia;o__Aminicenantales;f__UBA4085;g__;s__	Wastewater	Anaerobic digestor	Anaerobic digestor sludge	Anaerobic bioreactor	Bioreactor	Bioreactor	-88.15	40.3
3300025902_3	1	0	0	0	0	1	0	1	0	0	1	2	1	5	0	0	0	3300025902	7184496	354	31425	1	1	1	49	93.18	4.55	70.43	HQ	OTU-10506	d__Bacteria;p__Planctomycetota;c__Phycisphaerae;o__UBA1845;f__;g__;s__	Wastewater	Anaerobic digestor	Anaerobic digestor sludge	Anaerobic bioreactor	Bioreactor	Bioreactor	-88.15	40.3
3300025902_4	1	0	0	0	0	0	0	0	0	0	1	4	1	9	0	0	0	3300025902	5914632	73	165332	1	1	1	43	97.97	4.43	75.82	HQ	OTU-10605	d__Bacteria;p__Verrucomicrobiota;c__Verrucomicrobiae;o__Pedosphaerales;f__Pedosphaeraceae;g__UBA8199;s__	Wastewater	Anaerobic digestor	Anaerobic digestor sludge	Anaerobic bioreactor	Bioreactor	Bioreactor	-88.15	40.3
3300025902_9	1	0	0	0	0	0	0	0	0	0	1	1	0	3	0	0	0	3300025902	4048458	31	194487	1	1	2	45	98.92	0.81	94.87	HQ	OTU-10602	d__Bacteria;p__Bacteroidota;c__Bacteroidia;o__Bacteroidales;f__Lentimicrobiaceae;g__;s__	Wastewater	Anaerobic digestor	Anaerobic digestor sludge	Anaerobic bioreactor	Bioreactor	Bioreactor	-88.15	40.3
3300028580_13	3	1	1	1	0	0	0	1	0	0	0	0	0	1	1	0	0	3300028580	3518412	96	50165	1	1	1	46	95.27	0.15	94.52	HQ	OTU-5023	d__Bacteria;p__Desulfobacterota;c__Desulfovibrionia;o__Desulfovibrionales;f__Desulfovibrionaceae;g__Desulfovibrio_P;s__	Wastewater	Anaerobic digestor	sewage	Anaerobic bioreactor	Bioreactor	Bioreactor	-122.29	37.82
3300028580_16	1	0	2	0	0	0	0	0	0	0	1	1	3	7	0	0	1	3300028580	3252205	62	92564	2	4	1	49	96.29	0.9	91.79	HQ	OTU-3804	d__Bacteria;p__Firmicutes_C;c__Negativicutes;o__Acidaminococcales;f__Acidaminococcaceae;g__;s__	Wastewater	Anaerobic digestor	sewage	Anaerobic bioreactor	Bioreactor	Bioreactor	-122.29	37.82
3300028580_7	1	0	0	0	0	0	0	0	0	0	2	4	1	7	0	0	0	3300028580	4792258	17	314029	1	1	1	46	98.88	1.12	93.28	HQ	OTU-56	d__Bacteria;p__Bacteroidota;c__Ignavibacteria;o__Ignavibacteriales;f__Ignavibacteriaceae;g__UBA1304;s__	Wastewater	Anaerobic digestor	sewage	Anaerobic bioreactor	Bioreactor	Bioreactor	-122.29	37.82
3300028582_14	3	0	0	0	0	0	0	0	0	0	1	0	0	2	0	0	0	3300028582	3766014	228	22963	2	2	2	40	93.1	1.15	87.35	HQ	OTU-9218	d__Bacteria;p__Spirochaetota;c__Spirochaetia;o__Treponematales;f__UBA8932;g__UBA1306;s__	Wastewater	Anaerobic digestor	sewage	Anaerobic bioreactor	Bioreactor	Bioreactor	-122.29	37.82
3300028582_17	2	0	0	0	0	0	0	0	0	0	0	0	0	4	0	0	0	3300028582	3631235	90	75629	2	2	2	54	97.17	1.71	88.62	HQ	OTU-10354	d__Bacteria;p__Acidobacteriota;c__Acidobacteriae;o__Acidobacteriales;f__Koribacteraceae;g__;s__	Wastewater	Anaerobic digestor	sewage	Anaerobic bioreactor	Bioreactor	Bioreactor	-122.29	37.82
3300028582_20	1	0	2	0	1	0	0	1	0	0	0	0	3	1	1	0	0	3300028582	3312956	69	82513	2	1	1	40	98.73	1.9	89.23	HQ	OTU-17324	d__Bacteria;p__Firmicutes_A;c__Clostridia;o__Lachnospirales;f__Lachnospiraceae;g__;s__	Wastewater	Anaerobic digestor	sewage	Anaerobic bioreactor	Bioreactor	Bioreactor	-122.29	37.82
3300028582_29	2	1	1	2	0	0	0	0	0	0	0	0	0	3	0	0	0	3300028582	2350345	4	797982	3	4	1	43	100	0.25	98.75	HQ	OTU-17320	d__Archaea;p__Euryarchaeota;c__Methanobacteria;o__Methanobacteriales;f__Methanobacteriaceae;g__Methanobacterium_C;s__	Wastewater	Anaerobic digestor	sewage	Anaerobic bioreactor	Bioreactor	Bioreactor	-122.29	37.82
3300028582_9	3	1	1	1	0	0	0	0	0	0	1	3	0	1	0	0	0	3300028582	5067056	63	186030	1	1	1	48	96.62	2.93	81.97	HQ	OTU-9378	d__Bacteria;p__Verrucomicrobiota;c__Verrucomicrobiae;o__Pedosphaerales;f__Pedosphaeraceae;g__;s__	Wastewater	Anaerobic digestor	sewage	Anaerobic bioreactor	Bioreactor	Bioreactor	-122.29	37.82
3300028622_10	0	0	0	0	0	0	0	1	0	0	1	1	0	11	0	0	0	3300028622	3189656	7	988808	1	1	1	47	94.7	2.56	81.9	HQ	OTU-3977	d__Bacteria;p__Acidobacteriota;c__Aminicenantia;o__Aminicenantales;f__UBA4085;g__;s__	Wastewater	Anaerobic digestor	activated sludge	Anaerobic bioreactor	Bioreactor	Bioreactor	-88.23	44.11
3300028622_11	0	0	0	0	0	0	0	0	0	0	1	1	0	1	0	0	0	3300028622	2876232	135	43044	2	2	2	44	95.97	2.15	85.22	HQ	OTU-17558	d__Bacteria;p__Bacteroidota;c__Bacteroidia;o__Bacteroidales;f__TTA-H9;g__TTA-H9;s__	Wastewater	Anaerobic digestor	activated sludge	Anaerobic bioreactor	Bioreactor	Bioreactor	-88.23	44.11
3300028622_13	0	0	0	0	0	0	0	0	0	0	0	1	0	1	0	0	0	3300028622	2667874	103	47688	1	1	1	46	98.12	0	98.12	HQ	OTU-13243	d__Bacteria;p__Thermotogota;c__Thermotogae;o__Petrotogales;f__Kosmotogaceae;g__Mesotoga;s__GCA_002305955.1	Wastewater	Anaerobic digestor	activated sludge	Anaerobic bioreactor	Bioreactor	Bioreactor	-88.23	44.11
3300028624_12	0	0	0	0	0	0	0	1	0	0	0	0	2	7	0	1	0	3300028624	3557056	170	34218	1	1	1	47	95.51	2.25	84.26	HQ	OTU-9823	d__Bacteria;p__Spirochaetota;c__UBA4802;o__UBA4802;f__UBA5368;g__;s__	Wastewater	Anaerobic digestor	activated sludge	Anaerobic bioreactor	Bioreactor	Bioreactor	-88.23	44.11
3300028624_17	0	0	0	0	0	0	0	0	0	0	0	1	1	1	0	0	0	3300028624	2718495	70	53548	1	1	1	43	96.63	1.12	91.03	HQ	OTU-13153	d__Bacteria;p__Elusimicrobiota;c__Elusimicrobia;o__Elusimicrobiales;f__UBA9959;g__UBA2231;s__	Wastewater	Anaerobic digestor	activated sludge	Anaerobic bioreactor	Bioreactor	Bioreactor	-88.23	44.11
3300028624_20	0	0	0	0	0	0	0	0	0	0	1	1	0	1	0	0	0	3300028624	2475968	94	49177	1	1	1	41	93.82	2.42	81.72	HQ	OTU-17558	d__Bacteria;p__Bacteroidota;c__Bacteroidia;o__Bacteroidales;f__TTA-H9;g__TTA-H9;s__	Wastewater	Anaerobic digestor	activated sludge	Anaerobic bioreactor	Bioreactor	Bioreactor	-88.23	44.11
3300028624_5	0	0	0	0	0	0	0	0	0	0	0	0	0	1	0	0	0	3300028624	4391897	33	200569	1	1	1	47	94.09	3.76	75.29	HQ	OTU-16959	d__Bacteria;p__Planctomycetota;c__UBA8108;o__UBA8890;f__UBA8898;g__UBA8898;s__	Wastewater	Anaerobic digestor	activated sludge	Anaerobic bioreactor	Bioreactor	Bioreactor	-88.23	44.11
3300028625_1	0	0	0	0	0	0	0	1	0	0	1	1	0	6	0	0	0	3300028625	8029223	186	84302	1	1	1	46	90.28	3.89	70.83	HQ	OTU-14207	d__Bacteria;p__Eremiobacterota;c__Eremiobacteria;o__;f__;g__;s__	Wastewater	Anaerobic digestor	activated sludge	Anaerobic bioreactor	Bioreactor	Bioreactor	-88.23	44.11
3300028625_10	0	0	0	0	0	0	0	1	0	0	1	1	0	11	0	0	0	3300028625	3186424	4	2274986	1	1	1	47	94.7	2.56	81.9	HQ	OTU-3977	d__Bacteria;p__Acidobacteriota;c__Aminicenantia;o__Aminicenantales;f__UBA4085;g__;s__	Wastewater	Anaerobic digestor	activated sludge	Anaerobic bioreactor	Bioreactor	Bioreactor	-88.23	44.11
3300028625_20	0	0	0	0	0	0	0	0	0	0	0	0	0	0	0	0	0	3300028625	2112244	4	689237	1	1	1	45	92.79	0.96	87.99	HQ	OTU-14520	d__Bacteria;p__Proteobacteria;c__Alphaproteobacteria;o__Micavibrionales;f__;g__;s__	Wastewater	Anaerobic digestor	activated sludge	Anaerobic bioreactor	Bioreactor	Bioreactor	-88.23	44.11
3300028626_11	0	0	0	0	0	0	0	1	0	0	0	0	1	5	0	0	0	3300028626	3246216	317	14405	1	1	1	44	91.01	2.35	79.26	HQ	OTU-9823	d__Bacteria;p__Spirochaetota;c__UBA4802;o__UBA4802;f__UBA5368;g__;s__	Wastewater	Anaerobic digestor	activated sludge	Anaerobic bioreactor	Bioreactor	Bioreactor	-88.23	44.11
3300028626_5	0	0	0	0	0	0	0	0	0	0	0	0	0	1	0	0	0	3300028626	4368291	37	225544	1	1	1	47	94.09	3.76	75.29	HQ	OTU-16959	d__Bacteria;p__Planctomycetota;c__UBA8108;o__UBA8890;f__UBA8898;g__UBA8898;s__	Wastewater	Anaerobic digestor	activated sludge	Anaerobic bioreactor	Bioreactor	Bioreactor	-88.23	44.11
3300028627_15	0	0	0	0	0	0	0	0	0	0	1	2	0	1	0	0	0	3300028627	3396217	23	251072	1	1	1	47	98.81	4.49	76.36	HQ	OTU-15052	d__Bacteria;p__BRC1;c__UBA8349;o__HGW-BRC1-1;f__;g__;s__	Wastewater	Anaerobic digestor	activated sludge	Anaerobic bioreactor	Bioreactor	Bioreactor	-88.23	44.11
3300028627_9	0	0	0	0	0	0	0	0	0	0	0	0	0	1	0	0	0	3300028627	4370870	34	225544	1	1	1	47	94.09	3.76	75.29	HQ	OTU-16959	d__Bacteria;p__Planctomycetota;c__UBA8108;o__UBA8890;f__UBA8898;g__UBA8898;s__	Wastewater	Anaerobic digestor	activated sludge	Anaerobic bioreactor	Bioreactor	Bioreactor	-88.23	44.11
3300028628_10	0	0	0	0	0	0	0	0	0	0	0	2	0	3	0	0	0	3300028628	3610697	228	21921	1	1	1	42	95.68	4.05	75.43	HQ	OTU-13920	d__Bacteria;p__Verrucomicrobiota;c__Verrucomicrobiae;o__Pedosphaerales;f__Pedosphaeraceae;g__UBA8199;s__	Wastewater	Anaerobic digestor	activated sludge	Anaerobic bioreactor	Bioreactor	Bioreactor	-88.23	44.11
3300028628_12	0	0	0	0	0	0	0	1	0	0	0	0	2	8	0	1	0	3300028628	3480009	203	24915	1	1	1	47	94.94	1.69	86.49	HQ	OTU-9823	d__Bacteria;p__Spirochaetota;c__UBA4802;o__UBA4802;f__UBA5368;g__;s__	Wastewater	Anaerobic digestor	activated sludge	Anaerobic bioreactor	Bioreactor	Bioreactor	-88.23	44.11
3300028628_16	0	0	0	0	0	0	0	0	0	0	1	2	0	1	0	0	0	3300028628	3163998	194	23068	1	1	1	43	94.32	2.81	80.27	HQ	OTU-15052	d__Bacteria;p__BRC1;c__UBA8349;o__HGW-BRC1-1;f__;g__;s__	Wastewater	Anaerobic digestor	activated sludge	Anaerobic bioreactor	Bioreactor	Bioreactor	-88.23	44.11
3300028628_7	0	0	0	0	0	0	0	0	0	0	0	0	0	1	0	0	0	3300028628	4372417	36	225544	1	1	1	47	94.09	3.76	75.29	HQ	OTU-16959	d__Bacteria;p__Planctomycetota;c__UBA8108;o__UBA8890;f__UBA8898;g__UBA8898;s__	Wastewater	Anaerobic digestor	activated sludge	Anaerobic bioreactor	Bioreactor	Bioreactor	-88.23	44.11
3300028629_13	0	0	0	0	0	0	0	0	0	0	0	2	0	3	0	0	0	3300028629	3634413	205	25644	2	1	1	43	94.37	4.73	70.72	HQ	OTU-13920	d__Bacteria;p__Verrucomicrobiota;c__Verrucomicrobiae;o__Pedosphaerales;f__Pedosphaeraceae;g__UBA8199;s__	Wastewater	Anaerobic digestor	activated sludge	Anaerobic bioreactor	Bioreactor	Bioreactor	-88.23	44.11
3300028629_4	1	0	0	0	0	1	0	0	0	0	0	0	0	1	0	0	0	3300028629	6045506	104	112532	1	1	1	51	98.86	0	98.86	HQ	OTU-5105	d__Bacteria;p__Planctomycetota;c__;o__;f__;g__;s__	Wastewater	Anaerobic digestor	activated sludge	Anaerobic bioreactor	Bioreactor	Bioreactor	-88.23	44.11
3300028629_8	0	0	0	0	0	0	0	0	0	0	0	0	0	1	0	0	0	3300028629	4410019	41	200569	1	1	1	47	94.09	3.76	75.29	HQ	OTU-16959	d__Bacteria;p__Planctomycetota;c__UBA8108;o__UBA8890;f__UBA8898;g__UBA8898;s__	Wastewater	Anaerobic digestor	activated sludge	Anaerobic bioreactor	Bioreactor	Bioreactor	-88.23	44.11
3300028630_10	0	0	0	0	0	0	0	0	0	0	0	0	0	1	0	0	0	3300028630	4228754	34	225544	1	1	1	47	90.86	3.76	72.06	HQ	OTU-16959	d__Bacteria;p__Planctomycetota;c__UBA8108;o__UBA8890;f__UBA8898;g__UBA8898;s__	Wastewater	Anaerobic digestor	activated sludge	Anaerobic bioreactor	Bioreactor	Bioreactor	-88.23	44.11
3300028630_13	0	0	0	0	0	0	0	0	0	0	0	2	0	3	0	0	0	3300028630	3659134	199	26107	1	1	1	44	96.17	4.05	75.92	HQ	OTU-13920	d__Bacteria;p__Verrucomicrobiota;c__Verrucomicrobiae;o__Pedosphaerales;f__Pedosphaeraceae;g__UBA8199;s__	Wastewater	Anaerobic digestor	activated sludge	Anaerobic bioreactor	Bioreactor	Bioreactor	-88.23	44.11
3300028630_14	0	0	0	0	0	0	0	1	0	0	0	0	1	8	0	1	0	3300028630	3531601	190	28615	1	1	1	46	94.38	2.25	83.13	HQ	OTU-9823	d__Bacteria;p__Spirochaetota;c__UBA4802;o__UBA4802;f__UBA5368;g__;s__	Wastewater	Anaerobic digestor	activated sludge	Anaerobic bioreactor	Bioreactor	Bioreactor	-88.23	44.11
3300028630_24	0	0	0	0	0	0	0	0	0	0	1	1	0	1	0	0	0	3300028630	2393917	79	54234	1	2	1	41	93.55	1.61	85.5	HQ	OTU-17558	d__Bacteria;p__Bacteroidota;c__Bacteroidia;o__Bacteroidales;f__TTA-H9;g__TTA-H9;s__	Wastewater	Anaerobic digestor	activated sludge	Anaerobic bioreactor	Bioreactor	Bioreactor	-88.23	44.11
3300028630_30	0	0	1	0	0	0	0	0	0	0	0	0	0	5	0	0	0	3300028630	1878780	61	65986	1	1	1	44	96.73	0.65	93.48	HQ	OTU-14436	d__Archaea;p__Halobacterota;c__Methanomicrobia;o__Methanomicrobiales;f__Methanoregulaceae;g__UBA9949;s__	Wastewater	Anaerobic digestor	activated sludge	Anaerobic bioreactor	Bioreactor	Bioreactor	-88.23	44.11
3300028631_10	0	0	0	0	0	0	0	0	0	0	0	2	0	3	0	0	0	3300028631	3638933	207	24779	2	1	1	41	95.14	4.73	71.49	HQ	OTU-13920	d__Bacteria;p__Verrucomicrobiota;c__Verrucomicrobiae;o__Pedosphaerales;f__Pedosphaeraceae;g__UBA8199;s__	Wastewater	Anaerobic digestor	activated sludge	Anaerobic bioreactor	Bioreactor	Bioreactor	-88.23	44.11
3300028631_11	0	0	0	0	0	0	0	1	0	0	0	0	2	8	0	1	0	3300028631	3452641	214	25568	1	1	1	46	91.57	2.43	79.42	HQ	OTU-9823	d__Bacteria;p__Spirochaetota;c__UBA4802;o__UBA4802;f__UBA5368;g__;s__	Wastewater	Anaerobic digestor	activated sludge	Anaerobic bioreactor	Bioreactor	Bioreactor	-88.23	44.11
3300028631_12	0	0	0	0	0	0	0	0	0	0	1	2	0	1	0	0	0	3300028631	3388915	24	266233	1	1	1	47	98.81	4.49	76.36	HQ	OTU-15052	d__Bacteria;p__BRC1;c__UBA8349;o__HGW-BRC1-1;f__;g__;s__	Wastewater	Anaerobic digestor	activated sludge	Anaerobic bioreactor	Bioreactor	Bioreactor	-88.23	44.11
3300028631_24	1	0	0	0	0	0	0	1	0	0	0	0	0	0	0	0	0	3300028631	1933074	149	20479	1	1	1	45	94.38	3.37	77.53	HQ	OTU-558	d__Bacteria;p__Elusimicrobiota;c__Endomicrobia;o__Endomicrobiales;f__Endomicrobiaceae;g__;s__	Wastewater	Anaerobic digestor	activated sludge	Anaerobic bioreactor	Bioreactor	Bioreactor	-88.23	44.11
3300028631_8	0	0	0	0	0	0	0	0	0	0	0	0	0	1	0	0	0	3300028631	4376637	36	225544	1	1	1	47	94.09	3.76	75.29	HQ	OTU-16959	d__Bacteria;p__Planctomycetota;c__UBA8108;o__UBA8890;f__UBA8898;g__UBA8898;s__	Wastewater	Anaerobic digestor	activated sludge	Anaerobic bioreactor	Bioreactor	Bioreactor	-88.23	44.11
3300028633_12	0	0	0	0	0	0	0	0	0	0	0	1	0	3	0	0	0	3300028633	3596639	212	23951	1	1	1	43	96.96	4.28	75.56	HQ	OTU-13920	d__Bacteria;p__Verrucomicrobiota;c__Verrucomicrobiae;o__Pedosphaerales;f__Pedosphaeraceae;g__UBA8199;s__	Wastewater	Anaerobic digestor	activated sludge	Anaerobic bioreactor	Bioreactor	Bioreactor	-88.23	44.11
3300028633_13	0	0	0	0	0	0	0	1	0	0	0	0	2	7	0	1	0	3300028633	3580932	181	37195	1	1	1	49	95.51	1.12	89.91	HQ	OTU-9823	d__Bacteria;p__Spirochaetota;c__UBA4802;o__UBA4802;f__UBA5368;g__;s__	Wastewater	Anaerobic digestor	activated sludge	Anaerobic bioreactor	Bioreactor	Bioreactor	-88.23	44.11
3300028633_14	0	0	0	0	0	0	0	0	0	0	1	2	0	1	0	0	0	3300028633	3411131	25	272222	1	1	1	47	97.69	4.49	75.24	HQ	OTU-15052	d__Bacteria;p__BRC1;c__UBA8349;o__HGW-BRC1-1;f__;g__;s__	Wastewater	Anaerobic digestor	activated sludge	Anaerobic bioreactor	Bioreactor	Bioreactor	-88.23	44.11
3300028633_7	0	0	0	0	0	0	0	0	0	0	0	0	0	1	0	0	0	3300028633	4426915	42	200569	1	1	1	47	94.09	3.76	75.29	HQ	OTU-16959	d__Bacteria;p__Planctomycetota;c__UBA8108;o__UBA8890;f__UBA8898;g__UBA8898;s__	Wastewater	Anaerobic digestor	activated sludge	Anaerobic bioreactor	Bioreactor	Bioreactor	-88.23	44.11
3300028634_12	0	0	0	0	0	0	0	1	0	0	0	0	2	6	0	1	0	3300028634	3525816	173	33067	1	1	1	45	94.94	1.12	89.34	HQ	OTU-9823	d__Bacteria;p__Spirochaetota;c__UBA4802;o__UBA4802;f__UBA5368;g__;s__	Wastewater	Anaerobic digestor	activated sludge	Anaerobic bioreactor	Bioreactor	Bioreactor	-88.23	44.11
3300028634_14	0	0	0	0	0	0	0	0	0	0	1	2	0	1	0	0	0	3300028634	3398087	17	414072	1	1	1	47	98.81	4.49	76.36	HQ	OTU-15052	d__Bacteria;p__BRC1;c__UBA8349;o__HGW-BRC1-1;f__;g__;s__	Wastewater	Anaerobic digestor	activated sludge	Anaerobic bioreactor	Bioreactor	Bioreactor	-88.23	44.11
3300028634_24	1	0	0	0	0	0	0	1	0	0	0	0	0	11	1	0	0	3300028634	2178004	57	149941	1	3	1	45	97.16	1.42	90.06	HQ	OTU-10497	d__Bacteria;p__Firmicutes_A;c__Clostridia;o__Peptostreptococcales;f__Anaerovoracaceae;g__;s__	Wastewater	Anaerobic digestor	activated sludge	Anaerobic bioreactor	Bioreactor	Bioreactor	-88.23	44.11
3300028634_7	0	0	0	0	0	0	0	0	0	0	0	0	0	1	0	0	0	3300028634	4381585	36	200569	1	1	1	47	94.09	3.76	75.29	HQ	OTU-16959	d__Bacteria;p__Planctomycetota;c__UBA8108;o__UBA8890;f__UBA8898;g__UBA8898;s__	Wastewater	Anaerobic digestor	activated sludge	Anaerobic bioreactor	Bioreactor	Bioreactor	-88.23	44.11
3300028635_10	0	0	0	0	0	0	0	1	0	0	0	0	2	7	0	1	0	3300028635	3572163	182	32539	1	1	1	48	95.51	1.12	89.91	HQ	OTU-9823	d__Bacteria;p__Spirochaetota;c__UBA4802;o__UBA4802;f__UBA5368;g__;s__	Wastewater	Anaerobic digestor	activated sludge	Anaerobic bioreactor	Bioreactor	Bioreactor	-88.23	44.11
3300028635_23	2	0	0	0	0	0	0	1	0	0	0	0	0	0	0	0	0	3300028635	1841351	13	336085	1	1	1	44	97.75	1.12	92.15	HQ	OTU-465	d__Bacteria;p__Elusimicrobiota;c__Endomicrobia;o__Endomicrobiales;f__Endomicrobiaceae;g__;s__	Wastewater	Anaerobic digestor	activated sludge	Anaerobic bioreactor	Bioreactor	Bioreactor	-88.23	44.11
3300028635_7	0	0	0	0	0	0	0	0	0	0	0	0	0	1	0	0	0	3300028635	4122048	30	225544	1	1	1	46	90.86	3.76	72.06	HQ	OTU-16959	d__Bacteria;p__Planctomycetota;c__UBA8108;o__UBA8890;f__UBA8898;g__UBA8898;s__	Wastewater	Anaerobic digestor	activated sludge	Anaerobic bioreactor	Bioreactor	Bioreactor	-88.23	44.11
3300028638_10	0	0	0	0	0	0	0	0	0	0	0	0	0	1	0	0	0	3300028638	4330200	34	225544	1	1	1	47	94.09	3.76	75.29	HQ	OTU-16959	d__Bacteria;p__Planctomycetota;c__UBA8108;o__UBA8890;f__UBA8898;g__UBA8898;s__	Wastewater	Anaerobic digestor	activated sludge	Anaerobic bioreactor	Bioreactor	Bioreactor	-88.23	44.11
3300028638_13	0	0	0	0	0	0	0	0	0	0	0	2	0	3	0	0	0	3300028638	3546580	200	26033	1	1	1	41	95.05	4.05	74.8	HQ	OTU-13920	d__Bacteria;p__Verrucomicrobiota;c__Verrucomicrobiae;o__Pedosphaerales;f__Pedosphaeraceae;g__UBA8199;s__	Wastewater	Anaerobic digestor	activated sludge	Anaerobic bioreactor	Bioreactor	Bioreactor	-88.23	44.11
3300028638_14	0	0	0	0	0	0	0	1	0	0	0	0	1	8	0	1	0	3300028638	3441125	223	22863	1	1	1	46	92.13	1.69	83.68	HQ	OTU-9823	d__Bacteria;p__Spirochaetota;c__UBA4802;o__UBA4802;f__UBA5368;g__;s__	Wastewater	Anaerobic digestor	activated sludge	Anaerobic bioreactor	Bioreactor	Bioreactor	-88.23	44.11
3300028638_15	0	0	0	0	0	0	0	0	0	0	1	2	0	1	0	0	0	3300028638	3423704	18	277681	1	1	1	47	98.81	4.49	76.36	HQ	OTU-15052	d__Bacteria;p__BRC1;c__UBA8349;o__HGW-BRC1-1;f__;g__;s__	Wastewater	Anaerobic digestor	activated sludge	Anaerobic bioreactor	Bioreactor	Bioreactor	-88.23	44.11
3300028638_22	0	0	0	0	0	0	0	0	0	0	0	1	0	1	0	0	0	3300028638	2361057	76	49871	1	1	1	40	90.86	1.61	82.81	HQ	OTU-17558	d__Bacteria;p__Bacteroidota;c__Bacteroidia;o__Bacteroidales;f__TTA-H9;g__TTA-H9;s__	Wastewater	Anaerobic digestor	activated sludge	Anaerobic bioreactor	Bioreactor	Bioreactor	-88.23	44.11
3300028640_10	0	0	0	0	0	0	0	1	0	0	0	0	2	7	0	1	0	3300028640	3508441	196	28322	1	1	1	47	94.38	3.37	77.53	HQ	OTU-9823	d__Bacteria;p__Spirochaetota;c__UBA4802;o__UBA4802;f__UBA5368;g__;s__	Wastewater	Anaerobic digestor	activated sludge	Anaerobic bioreactor	Bioreactor	Bioreactor	-88.23	44.11
3300028640_11	0	0	0	0	0	0	0	0	0	0	1	2	0	1	0	0	0	3300028640	3408660	23	265474	1	2	1	47	98.81	4.49	76.36	HQ	OTU-15052	d__Bacteria;p__BRC1;c__UBA8349;o__HGW-BRC1-1;f__;g__;s__	Wastewater	Anaerobic digestor	activated sludge	Anaerobic bioreactor	Bioreactor	Bioreactor	-88.23	44.11
3300028640_12	0	0	0	0	0	0	0	0	0	0	0	2	1	0	0	0	0	3300028640	3364862	126	47579	1	2	1	44	95.7	1.08	90.3	HQ	OTU-6216	d__Bacteria;p__Bacteroidota;c__Bacteroidia;o__Bacteroidales;f__Prolixibacteraceae;g__6E;s__GCA_002304925.1	Wastewater	Anaerobic digestor	activated sludge	Anaerobic bioreactor	Bioreactor	Bioreactor	-88.23	44.11
3300028640_6	0	0	0	0	0	0	0	0	0	0	0	0	0	1	0	0	0	3300028640	4380193	36	225544	1	1	1	47	94.09	3.76	75.29	HQ	OTU-16959	d__Bacteria;p__Planctomycetota;c__UBA8108;o__UBA8890;f__UBA8898;g__UBA8898;s__	Wastewater	Anaerobic digestor	activated sludge	Anaerobic bioreactor	Bioreactor	Bioreactor	-88.23	44.11
3300028641_13	0	0	0	0	0	0	0	0	0	0	1	2	0	1	0	0	0	3300028641	3414439	13	485632	1	1	1	47	98.81	4.49	76.36	HQ	OTU-15052	d__Bacteria;p__BRC1;c__UBA8349;o__HGW-BRC1-1;f__;g__;s__	Wastewater	Anaerobic digestor	activated sludge	Anaerobic bioreactor	Bioreactor	Bioreactor	-88.23	44.11
3300028641_7	0	0	0	0	0	0	0	0	0	0	0	0	0	1	0	0	0	3300028641	4416140	44	200569	1	1	1	47	94.09	3.76	75.29	HQ	OTU-16959	d__Bacteria;p__Planctomycetota;c__UBA8108;o__UBA8890;f__UBA8898;g__UBA8898;s__	Wastewater	Anaerobic digestor	activated sludge	Anaerobic bioreactor	Bioreactor	Bioreactor	-88.23	44.11
3300028644_13	0	0	0	0	0	0	0	1	0	0	0	0	3	7	0	1	0	3300028644	3571265	194	29328	1	1	1	46	92.7	1.19	86.75	HQ	OTU-9823	d__Bacteria;p__Spirochaetota;c__UBA4802;o__UBA4802;f__UBA5368;g__;s__	Wastewater	Anaerobic digestor	activated sludge	Anaerobic bioreactor	Bioreactor	Bioreactor	-88.23	44.11
3300020128_7	1	0	0	0	0	0	0	0	0	0	1	4	0	5	0	0	0	3300020128	3461910	10	794909	1	2	1	38	97.45	0.48	95.05	HQ	OTU-4910	d__Bacteria;p__Bacteroidota;c__Bacteroidia;o__Sphingobacteriales;f__Sphingobacteriaceae;g__Pedobacter;s__	Arthropoda	Ant dump	ant dump	Arthropoda	Arthropoda	Host-associated	-89.4125	43.0758
3300020137_2	2	0	0	0	2	1	1	3	0	0	0	0	0	2	0	0	0	3300020137	4438762	34	255230	1	2	1	39	99.7	3.42	82.6	HQ	OTU-14828	d__Bacteria;p__Bacteroidota;c__Bacteroidia;o__Cytophagales;f__Cytophagaceae;g__;s__	Arthropoda	Ant dump	ant dump	Arthropoda	Arthropoda	Host-associated	-89.4125	43.0758
3300020137_5	0	0	0	0	0	0	0	0	0	0	1	0	0	1	0	0	0	3300020137	3610342	37	147660	1	1	1	44	98.25	2.75	84.5	HQ	OTU-3015	d__Bacteria;p__Bacteroidota;c__Kapabacteria;o__OLB7;f__OLB7;g__;s__	Arthropoda	Ant dump	ant dump	Arthropoda	Arthropoda	Host-associated	-89.4125	43.0758
3300020137_9	1	0	0	0	0	0	0	0	0	0	0	0	0	6	0	1	0	3300020137	1942677	43	82755	3	2	1	42	94.19	1.94	84.49	HQ	OTU-3010	d__Bacteria;p__Proteobacteria;c__Gammaproteobacteria;o__Legionellales;f__;g__;s__	Arthropoda	Ant dump	ant dump	Arthropoda	Arthropoda	Host-associated	-89.4125	43.0758
3300020138_1	0	0	0	0	1	0	0	0	0	0	0	0	0	3	0	0	0	3300020138	4815266	32	225014	1	1	1	45	99.45	3.84	80.25	HQ	OTU-1059	d__Bacteria;p__Bacteroidota;c__Kapabacteria;o__OLB7;f__OLB7;g__;s__	Arthropoda	Ant dump	ant dump	Arthropoda	Arthropoda	Host-associated	-89.4125	43.0758
3300020138_4	0	0	0	0	0	0	0	0	0	0	0	0	0	1	0	0	0	3300020138	2501409	56	65715	1	1	1	40	95.75	3.7	77.25	HQ	OTU-7717	d__Bacteria;p__Proteobacteria;c__Alphaproteobacteria;o__Micavibrionales;f__UBA2020;g__UBA2020;s__	Arthropoda	Ant dump	ant dump	Arthropoda	Arthropoda	Host-associated	-89.4125	43.0758
3300020144_12	1	0	0	0	0	0	0	0	0	0	0	0	0	3	1	0	0	3300020144	3017578	15	229620	1	1	1	45	98.99	0	98.99	HQ	OTU-8283	d__Bacteria;p__Actinobacteriota;c__Actinobacteria;o__Actinomycetales;f__Microbacteriaceae;g__UBA1487;s__	Arthropoda	Ant dump	ant dump	Arthropoda	Arthropoda	Host-associated	-89.4125	43.0758
3300020144_7	2	0	0	0	0	0	0	0	0	0	1	0	0	3	1	0	0	3300020144	3498033	6	1336363	1	1	1	45	99.74	0.35	97.99	HQ	OTU-10007	d__Bacteria;p__Actinobacteriota;c__Actinobacteria;o__Propionibacteriales;f__Nocardioidaceae;g__Aeromicrobium;s__	Arthropoda	Ant dump	ant dump	Arthropoda	Arthropoda	Host-associated	-89.4125	43.0758
3300020148_8	1	0	0	0	0	1	0	0	0	0	0	0	0	0	0	0	0	3300020148	3282298	9	615462	2	1	1	45	98.74	1.16	92.94	HQ	OTU-16399	d__Bacteria;p__Proteobacteria;c__Alphaproteobacteria;o__Rhizobiales;f__Devosiaceae;g__Devosia;s__	Arthropoda	Ant dump	ant dump	Arthropoda	Arthropoda	Host-associated	-89.4125	43.0758
3300022736_3	1	0	0	0	0	0	0	0	0	0	1	2	0	7	0	0	0	3300022736	4839925	12	745643	1	1	1	41	100	0	100	HQ	OTU-2704	d__Bacteria;p__Bacteroidota;c__Bacteroidia;o__Chitinophagales;f__Chitinophagaceae;g__46-32;s__GCA_001898405.1	Arthropoda	Ant dump	ant dump	Arthropoda	Arthropoda	Host-associated	-89.4125	43.0758
3300022738_13	0	0	0	0	0	0	0	0	0	0	0	0	0	1	0	0	0	3300022738	2559506	8	678475	1	1	1	40	96.24	2.97	81.39	HQ	OTU-4107	d__Bacteria;p__Proteobacteria;c__Alphaproteobacteria;o__Micavibrionales;f__UBA2020;g__UBA2020;s__	Arthropoda	Ant dump	ant dump	Arthropoda	Arthropoda	Host-associated	-89.4125	43.0758
3300022742_10	0	0	0	0	0	0	0	0	0	0	1	0	0	6	0	0	0	3300022742	3405528	20	341565	2	1	1	45	99.54	1.01	94.49	HQ	OTU-17738	d__Bacteria;p__Proteobacteria;c__Gammaproteobacteria;o__Xanthomonadales;f__Rhodanobacteraceae;g__Dokdonella;s__	Arthropoda	Ant dump	ant dump	Arthropoda	Arthropoda	Host-associated	-89.4125	43.0758
3300022742_4	1	0	0	0	0	1	0	0	0	0	4	4	0	6	0	0	0	3300022742	5271616	124	78836	1	3	2	43	96.49	1.67	88.14	HQ	OTU-2672	d__Bacteria;p__Bacteroidota;c__Bacteroidia;o__Sphingobacteriales;f__Sphingobacteriaceae;g__Pedobacter;s__	Arthropoda	Ant dump	ant dump	Arthropoda	Arthropoda	Host-associated	-89.4125	43.0758
3300022742_6	1	0	0	0	0	0	0	0	0	0	1	5	0	4	0	0	0	3300022742	3914996	219	27887	1	2	1	38	97.82	0.56	95.02	HQ	OTU-15137	d__Bacteria;p__Bacteroidota;c__Bacteroidia;o__Bacteroidales;f__Dysgonomonadaceae;g__Dysgonomonas;s__	Arthropoda	Ant dump	ant dump	Arthropoda	Arthropoda	Host-associated	-89.4125	43.0758
3300022823_4	1	0	0	0	0	0	0	0	0	0	1	2	0	7	0	0	0	3300022823	4837568	11	793313	1	1	1	41	100	0	100	HQ	OTU-2704	d__Bacteria;p__Bacteroidota;c__Bacteroidia;o__Chitinophagales;f__Chitinophagaceae;g__46-32;s__GCA_001898405.1	Arthropoda	Ant dump	ant dump	Arthropoda	Arthropoda	Host-associated	-89.4125	43.0758
3300023225_7	0	0	0	0	0	0	0	0	0	0	0	1	0	2	0	0	0	3300023225	3105937	214	20054	1	1	1	34	97.18	0.86	92.88	HQ	OTU-4106	d__Bacteria;p__Bacteroidota;c__Bacteroidia;o__Flavobacteriales;f__Weeksellaceae;g__;s__	Arthropoda	Ant dump	ant dump	Arthropoda	Arthropoda	Host-associated	-89.4125	43.0758
3300024038_3	1	0	0	0	0	0	0	0	0	0	1	2	0	7	0	0	0	3300024038	4830243	14	793313	1	1	1	41	100	0	100	HQ	OTU-2704	d__Bacteria;p__Bacteroidota;c__Bacteroidia;o__Chitinophagales;f__Chitinophagaceae;g__46-32;s__GCA_001898405.1	Arthropoda	Ant dump	ant dump	Arthropoda	Arthropoda	Host-associated	-89.4125	43.0758
3300024040_7	1	0	0	0	0	0	0	0	0	0	1	4	0	5	0	0	0	3300024040	3461842	9	459545	1	3	1	38	97.45	0.48	95.05	HQ	OTU-4910	d__Bacteria;p__Bacteroidota;c__Bacteroidia;o__Sphingobacteriales;f__Sphingobacteriaceae;g__Pedobacter;s__	Arthropoda	Ant dump	ant dump	Arthropoda	Arthropoda	Host-associated	-89.4125	43.0758
3300024043_8	1	0	0	0	0	1	0	0	0	0	0	0	0	0	0	0	0	3300024043	3394126	9	532904	2	1	1	45	98.74	0.96	93.94	HQ	OTU-16399	d__Bacteria;p__Proteobacteria;c__Alphaproteobacteria;o__Rhizobiales;f__Devosiaceae;g__Devosia;s__	Arthropoda	Ant dump	ant dump	Arthropoda	Arthropoda	Host-associated	-89.4125	43.0758
3300024046_10	1	0	0	0	0	1	0	0	0	0	0	0	0	0	0	0	0	3300024046	3425016	7	678598	2	1	1	46	98.74	1.23	92.59	HQ	OTU-16399	d__Bacteria;p__Proteobacteria;c__Alphaproteobacteria;o__Rhizobiales;f__Devosiaceae;g__Devosia;s__	Arthropoda	Ant dump	ant dump	Arthropoda	Arthropoda	Host-associated	-89.4125	43.0758
3300024046_11	1	0	0	0	0	0	0	0	0	0	0	0	0	3	1	0	0	3300024046	2986549	81	51753	1	1	2	45	98.74	0.25	97.49	HQ	OTU-8283	d__Bacteria;p__Actinobacteriota;c__Actinobacteria;o__Actinomycetales;f__Microbacteriaceae;g__UBA1487;s__	Arthropoda	Ant dump	ant dump	Arthropoda	Arthropoda	Host-associated	-89.4125	43.0758
3300024046_12	0	0	0	0	0	0	0	0	0	0	0	0	0	2	0	0	0	3300024046	2486958	233	13940	1	1	1	39	94.24	3.53	76.59	HQ	OTU-1065	d__Bacteria;p__Proteobacteria;c__Gammaproteobacteria;o__Betaproteobacteriales;f__Nitrosomonadaceae;g__Nitrosomonas;s__	Arthropoda	Ant dump	ant dump	Arthropoda	Arthropoda	Host-associated	-89.4125	43.0758
3300024051_8	1	0	0	0	0	1	0	0	0	0	1	1	0	2	1	0	0	3300024051	2881560	140	29793	1	1	1	46	97.75	0.32	96.15	HQ	OTU-1098	d__Bacteria;p__Proteobacteria;c__Alphaproteobacteria;o__Caulobacterales;f__Caulobacteraceae;g__Asticcacaulis;s__	Arthropoda	Ant dump	ant dump	Arthropoda	Arthropoda	Host-associated	-89.4125	43.0758
3300024218_3	2	0	0	0	0	0	0	0	0	1	0	0	0	1	0	0	0	3300024218	4430130	131	63447	1	1	1	44	97.3	3.72	78.7	HQ	OTU-6493	d__Bacteria;p__Verrucomicrobiota;c__Verrucomicrobiae;o__Opitutales;f__Opitutaceae;g__Lacunisphaera;s__	Arthropoda	Ant dump	ant dump	Arthropoda	Arthropoda	Host-associated	-89.4125	43.0758
3300024218_5	1	0	0	0	0	0	0	0	0	0	1	2	0	7	0	0	0	3300024218	4837984	11	793315	1	1	1	41	100	0	100	HQ	OTU-2704	d__Bacteria;p__Bacteroidota;c__Bacteroidia;o__Chitinophagales;f__Chitinophagaceae;g__46-32;s__GCA_001898405.1	Arthropoda	Ant dump	ant dump	Arthropoda	Arthropoda	Host-associated	-89.4125	43.0758
3300024309_11	0	0	0	0	0	0	0	0	0	0	0	0	0	3	0	2	0	3300024309	2369613	47	114863	1	2	2	40	93.27	1.45	86.02	HQ	OTU-16565	d__Bacteria;p__Proteobacteria;c__Gammaproteobacteria;o__;f__;g__;s__	Arthropoda	Ant dump	ant dump	Arthropoda	Arthropoda	Host-associated	-89.4125	43.0758
3300003093_1	3	0	0	0	1	1	1	2	0	1	0	0	2	0	1	0	0	3300003093	6099016	76	124566	2	2	2	70	96.43	0.66	93.13	HQ	OTU-2801	d__Bacteria;p__Cyanobacteriota;c__Cyanobacteriia;o__Cyanobacteriales;f__Prochloraceae;g__Prochloron;s__Prochloron didemni	Tunicates	Ascidians	Sea squirt	Tunicates	Tunicates	Host-associated	134.434	8.12495
3300003094_1	3	0	0	0	1	1	1	1	0	0	0	0	2	0	1	0	0	3300003094	5139690	399	17203	1	1	1	62	95.23	0.22	94.13	HQ	OTU-2801	d__Bacteria;p__Cyanobacteriota;c__Cyanobacteriia;o__Cyanobacteriales;f__Prochloraceae;g__Prochloron;s__Prochloron didemni	Tunicates	Ascidians	Sea squirt	Tunicates	Tunicates	Host-associated	147.03	-6.71214
3300003133_1	2	0	0	0	1	1	1	1	0	1	0	0	2	0	1	0	0	3300003133	5094989	405	17737	2	1	1	58	97.09	1.38	90.19	HQ	OTU-2801	d__Bacteria;p__Cyanobacteriota;c__Cyanobacteriia;o__Cyanobacteriales;f__Prochloraceae;g__Prochloron;s__Prochloron didemni	Tunicates	Ascidians	Sea squirt	Tunicates	Tunicates	Host-associated	177.808	-16.872
3300011486_2	2	0	0	0	1	1	1	1	0	1	0	0	1	0	1	0	0	3300011486	4419100	125	55411	1	1	1	43	98.84	0.58	95.94	HQ	OTU-1260	d__Bacteria;p__Proteobacteria;c__Alphaproteobacteria;o__Rhizobiales;f__Rhizobiaceae;g__Allorhizobium;s__GCF_001713475.1	Microbial	Bacteria	Host-associated	Microbial	Microbial	Microbial	-5.04	52.13
3300026797_5	1	0	0	0	0	1	0	0	0	0	0	0	0	1	0	0	0	3300026797	2765777	37	151860	1	1	1	43	99.59	0.17	98.74	HQ	OTU-2888	d__Bacteria;p__Proteobacteria;c__Alphaproteobacteria;o__Sphingomonadales;f__Sphingomonadaceae;g__Porphyrobacter;s__Porphyrobacter cryptus	Microbial	Bacteria	Cyanobacterial	Microbial	Microbial	Microbial	-122.024	37.9314
3300026825_10	1	0	0	0	0	1	0	0	0	1	0	0	1	0	0	0	0	3300026825	3647390	64	105371	1	1	1	42	99.5	0.33	97.85	HQ	OTU-9849	d__Bacteria;p__Proteobacteria;c__Alphaproteobacteria;o__Rhodobacterales;f__Rhodobacteraceae;g__;s__	Microbial	Bacteria	Cyanobacterial	Microbial	Microbial	Microbial	-122.024	37.9314
3300026825_11	1	0	0	0	0	1	0	0	0	0	0	0	0	4	0	0	0	3300026825	2900038	26	149341	1	1	1	34	98.86	0.11	98.31	HQ	OTU-9850	d__Bacteria;p__Proteobacteria;c__Alphaproteobacteria;o__Caulobacterales;f__Caulobacteraceae;g__Brevundimonas;s__	Microbial	Bacteria	Cyanobacterial	Microbial	Microbial	Microbial	-122.024	37.9314
3300026825_12	1	0	0	0	0	0	0	0	0	0	0	0	0	3	0	0	0	3300026825	2791839	30	156865	2	1	1	42	99.19	0	99.19	HQ	OTU-9847	d__Bacteria;p__Proteobacteria;c__Alphaproteobacteria;o__Caulobacterales;f__Caulobacteraceae;g__Brevundimonas;s__	Microbial	Bacteria	Cyanobacterial	Microbial	Microbial	Microbial	-122.024	37.9314
3300026825_13	1	0	0	0	0	1	0	0	0	0	0	0	2	2	1	0	0	3300026825	2409607	6	1261902	1	1	1	43	100	0.43	97.85	HQ	OTU-9848	d__Bacteria;p__Proteobacteria;c__Alphaproteobacteria;o__Sphingomonadales;f__Sphingomonadaceae;g__UBA6171;s__	Microbial	Bacteria	Cyanobacterial	Microbial	Microbial	Microbial	-122.024	37.9314
3300026825_4	1	0	0	0	1	2	0	1	1	1	0	0	0	1	0	0	0	3300026825	4976415	18	387292	1	2	2	50	99.05	1.42	91.95	HQ	OTU-9942	d__Bacteria;p__Proteobacteria;c__Alphaproteobacteria;o__Rhizobiales;f__Xanthobacteraceae;g__Pseudorhodoplanes;s__	Microbial	Bacteria	Cyanobacterial	Microbial	Microbial	Microbial	-122.024	37.9314
3300026863_1	2	1	3	1	1	2	0	0	0	1	0	0	0	7	0	1	0	3300026863	11074456	168	140550	3	5	2	43	99.76	2.37	87.91	HQ	OTU-14234	d__Bacteria;p__Cyanobacteriota;c__Cyanobacteriia;o__Cyanobacteriales;f__Nostocaceae;g__Tolypothrix_B;s__	Microbial	Bacteria	Cyanobacterial	Microbial	Microbial	Microbial	-122.024	37.9314
3300026863_11	1	0	0	0	1	2	0	1	1	1	0	0	0	1	0	0	0	3300026863	4956567	31	313419	1	1	2	48	99.05	1.42	91.95	HQ	OTU-9942	d__Bacteria;p__Proteobacteria;c__Alphaproteobacteria;o__Rhizobiales;f__Xanthobacteraceae;g__Pseudorhodoplanes;s__	Microbial	Bacteria	Cyanobacterial	Microbial	Microbial	Microbial	-122.024	37.9314
3300026863_7	2	0	0	0	1	2	1	2	1	1	0	0	0	3	0	0	0	3300026863	5598288	11	707204	1	1	1	46	97.47	0	97.47	HQ	OTU-14229	d__Bacteria;p__Proteobacteria;c__Alphaproteobacteria;o__Reyranellales;f__Reyranellaceae;g__Reyranella;s__	Microbial	Bacteria	Cyanobacterial	Microbial	Microbial	Microbial	-122.024	37.9314
3300026863_9	1	0	0	0	0	1	0	0	0	1	0	0	2	0	0	0	0	3300026863	5491260	51	233520	1	1	1	44	97.87	1.23	91.72	HQ	OTU-14227	d__Bacteria;p__Proteobacteria;c__Alphaproteobacteria;o__Rhizobiales;f__Rhizobiaceae;g__Pseudaminobacter;s__	Microbial	Bacteria	Cyanobacterial	Microbial	Microbial	Microbial	-122.024	37.9314
3300026897_4	1	0	0	0	0	1	0	0	0	1	0	0	2	0	0	0	0	3300026897	5514935	60	233522	2	1	2	48	99.1	1.64	90.9	HQ	OTU-14227	d__Bacteria;p__Proteobacteria;c__Alphaproteobacteria;o__Rhizobiales;f__Rhizobiaceae;g__Pseudaminobacter;s__	Microbial	Bacteria	Cyanobacterial	Microbial	Microbial	Microbial	-122.024	37.9314
3300026897_7	1	0	0	0	0	1	0	0	0	0	0	0	0	2	0	0	0	3300026897	3052102	25	176952	1	1	1	39	96.41	0.43	94.26	HQ	OTU-5955	d__Bacteria;p__Proteobacteria;c__Alphaproteobacteria;o__Sphingomonadales;f__Sphingomonadaceae;g__Sandarakinorhabdus;s__	Microbial	Bacteria	Cyanobacterial	Microbial	Microbial	Microbial	-122.024	37.9314
3300026897_8	1	0	0	0	0	1	0	0	0	0	0	0	0	1	0	0	0	3300026897	2739928	36	151740	1	1	1	42	98.23	0.17	97.38	HQ	OTU-2888	d__Bacteria;p__Proteobacteria;c__Alphaproteobacteria;o__Sphingomonadales;f__Sphingomonadaceae;g__Porphyrobacter;s__Porphyrobacter cryptus	Microbial	Bacteria	Cyanobacterial	Microbial	Microbial	Microbial	-122.024	37.9314
3300019458_11	0	0	0	0	0	0	0	0	0	0	0	1	0	12	0	0	0	3300019458	4336050	94	98390	1	1	2	46	95.73	3.47	78.38	HQ	OTU-14390	d__Bacteria;p__Acidobacteriota;c__Acidobacteriae;o__UBA7541;f__UBA7541;g__;s__	Terrestrial	Cave	Bio-ooze	Cave	Cave	Terrestrial	-155.801	19.0643
3300019458_15	1	0	0	0	0	1	0	1	0	0	0	0	0	2	0	0	0	3300019458	3070748	89	65973	1	1	1	49	98.68	3.17	82.83	HQ	OTU-4022	d__Bacteria;p__Chloroflexota;c__Dehalococcoidia;o__UBA1151;f__;g__;s__	Terrestrial	Cave	Bio-ooze	Cave	Cave	Terrestrial	-155.801	19.0643
3300019458_19	0	0	0	0	0	0	0	0	0	0	0	0	0	1	0	0	0	3300019458	2803573	270	13522	1	2	1	40	91.67	1.69	83.22	HQ	OTU-4015	d__Bacteria;p__Verrucomicrobiota;c__Verrucomicrobiae;o__;f__;g__;s__	Terrestrial	Cave	Bio-ooze	Cave	Cave	Terrestrial	-155.801	19.0643
3300019458_7	1	0	0	0	1	0	0	0	0	0	0	0	1	9	0	0	0	3300019458	7437238	178	62383	1	1	1	49	97.74	1.71	89.19	HQ	OTU-10575	d__Bacteria;p__KSB1;c__UBA2214;o__;f__;g__;s__	Terrestrial	Cave	Bio-ooze	Cave	Cave	Terrestrial	-155.801	19.0643
3300019487_21	1	0	0	0	0	0	0	0	0	0	0	0	0	1	0	0	0	3300019487	3033128	58	79570	1	1	1	39	96.02	4.28	74.62	HQ	OTU-14388	d__Bacteria;p__Proteobacteria;c__Alphaproteobacteria;o__Micavibrionales;f__Micavibrionaceae;g__um-filter-47-13;s__	Terrestrial	Cave	Microbial mat on rocks	Cave	Cave	Terrestrial	-155.801	19.0643
3300019487_22	1	0	0	0	0	1	0	1	0	0	0	0	0	2	0	0	0	3300019487	2991927	61	91940	2	1	1	45	98.68	2.18	87.78	HQ	OTU-4022	d__Bacteria;p__Chloroflexota;c__Dehalococcoidia;o__UBA1151;f__;g__;s__	Terrestrial	Cave	Microbial mat on rocks	Cave	Cave	Terrestrial	-155.801	19.0643
3300019487_23	2	0	0	0	0	2	1	1	0	0	0	0	0	2	0	0	0	3300019487	2839426	42	112593	1	1	1	46	95.85	4.55	73.1	HQ	OTU-4021	d__Bacteria;p__Nitrospirota;c__Nitrospiria;o__2-01-FULL-66-17;f__;g__;s__	Terrestrial	Cave	Microbial mat on rocks	Cave	Cave	Terrestrial	-155.801	19.0643
3300019487_25	0	0	0	0	0	0	0	0	0	0	0	0	0	1	0	0	0	3300019487	2780765	284	13526	2	1	1	40	92	1.69	83.55	HQ	OTU-4015	d__Bacteria;p__Verrucomicrobiota;c__Verrucomicrobiae;o__;f__;g__;s__	Terrestrial	Cave	Microbial mat on rocks	Cave	Cave	Terrestrial	-155.801	19.0643
3300019487_34	1	0	0	0	0	1	0	0	0	0	0	0	0	3	0	0	0	3300019487	1981452	62	47509	1	1	1	45	92.47	0	92.47	HQ	OTU-14058	d__Bacteria;p__Omnitrophota;c__Omnitrophia;o__Omnitrophales;f__;g__;s__	Terrestrial	Cave	Microbial mat on rocks	Cave	Cave	Terrestrial	-155.801	19.0643
3300011133_1	3	0	0	0	2	1	2	4	1	1	0	0	3	6	3	0	1	3300011133	4994582	15	528759	1	3	1	54	99.59	3.42	82.49	HQ	OTU-1759	d__Bacteria;p__Proteobacteria;c__Gammaproteobacteria;o__Pseudomonadales;f__Pseudomonadaceae;g__Pseudomonas_A;s__Pseudomonas_A stutzeri	Built environment	City	city subway wood	Built environment	Built environment	Built environment	-73.99	40.66
3300011135_1	1	0	0	0	0	1	1	2	0	0	0	2	1	6	1	0	0	3300011135	5341517	36	248549	2	1	1	63	98.94	0.48	96.54	HQ	OTU-14330	d__Bacteria;p__Bacteroidota;c__Bacteroidia;o__Sphingobacteriales;f__Sphingobacteriaceae;g__Sphingobacterium;s__GCA_002500745.1	Built environment	City	city subway wood	Built environment	Built environment	Built environment	-73.82	40.85
3300011135_3	3	0	0	0	2	1	2	3	1	1	0	0	3	4	4	0	1	3300011135	4248515	270	23078	1	2	1	47	95.57	1.32	88.97	HQ	OTU-16504	d__Bacteria;p__Proteobacteria;c__Gammaproteobacteria;o__Pseudomonadales;f__Pseudomonadaceae;g__Pseudomonas_A;s__Pseudomonas_A balearica	Built environment	City	city subway wood	Built environment	Built environment	Built environment	-73.82	40.85
3300011139_1	1	0	0	0	1	0	2	3	0	0	1	0	1	12	1	4	1	3300011139	4490984	23	436849	1	3	1	61	98.45	0.45	96.2	HQ	OTU-4763	d__Bacteria;p__Proteobacteria;c__Gammaproteobacteria;o__Enterobacterales;f__Enterobacteriaceae;g__Enterobacter_D;s__GCF_900116015.1	Built environment	City	city subway wood	Built environment	Built environment	Built environment	-73.98	40.76
3300011140_5	1	0	0	0	0	1	0	0	0	0	0	0	2	1	7	0	0	3300011140	2914319	12	421720	1	2	2	42	99.58	0.55	96.83	HQ	OTU-6593	d__Bacteria;p__Proteobacteria;c__Gammaproteobacteria;o__Pseudomonadales;f__Moraxellaceae;g__Psychrobacter;s__	Built environment	City	city subway wood	Built environment	Built environment	Built environment	-73.83	40.66
3300011143_1	1	0	0	0	0	0	0	0	0	0	2	1	2	9	3	0	0	3300011143	4624852	143	49891	1	2	2	63	97.9	0.63	94.75	HQ	OTU-16335	d__Bacteria;p__Proteobacteria;c__Gammaproteobacteria;o__Xanthomonadales;f__Xanthomonadaceae;g__Stenotrophomonas;s__	Built environment	City	city subway wood	Built environment	Built environment	Built environment	-73.86	40.85
3300011144_1	1	0	0	0	0	1	1	2	0	2	1	6	1	7	1	0	0	3300011144	5977524	91	115362	1	1	1	62	98.17	1.9	88.67	HQ	OTU-8350	d__Bacteria;p__Bacteroidota;c__Bacteroidia;o__Sphingobacteriales;f__Sphingobacteriaceae;g__Sphingobacterium;s__	Built environment	City	city subway wood	Built environment	Built environment	Built environment	NULL	NULL
3300011146_4	2	0	0	0	1	1	1	2	0	1	0	0	1	22	4	0	1	3300011146	3331668	128	35786	1	2	2	36	92.68	0	92.68	HQ	OTU-7450	d__Bacteria;p__Proteobacteria;c__Gammaproteobacteria;o__Pseudomonadales;f__Moraxellaceae;g__Acinetobacter;s__Acinetobacter nosocomialis	Built environment	City	city subway wood	Built environment	Built environment	Built environment	-73.98	40.71
3300011146_5	0	0	0	0	0	0	0	0	0	0	0	0	0	4	0	0	0	3300011146	2537656	20	213522	1	1	1	39	99.75	0.25	98.5	HQ	OTU-2077	d__Bacteria;p__Bacteroidota;c__Bacteroidia;o__Flavobacteriales;f__Weeksellaceae;g__Chryseobacterium_D;s__GCA_002441475.1	Built environment	City	city subway wood	Built environment	Built environment	Built environment	-73.98	40.71
3300011148_3	3	0	0	0	1	1	1	2	0	0	0	0	2	11	2	0	1	3300011148	3315431	60	78183	2	4	1	61	99.93	0.63	96.78	HQ	OTU-10863	d__Bacteria;p__Proteobacteria;c__Gammaproteobacteria;o__Pseudomonadales;f__Moraxellaceae;g__Acinetobacter;s__Acinetobacter junii	Built environment	City	city subway wood	Built environment	Built environment	Built environment	-73.91	40.67
3300011151_2	1	0	0	0	0	0	0	0	0	0	0	0	1	4	0	0	1	3300011151	3206018	56	109681	1	5	1	59	100	0	100	HQ	OTU-11403	d__Bacteria;p__Bacteroidota;c__Bacteroidia;o__Flavobacteriales;f__Weeksellaceae;g__Empedobacter;s__Empedobacter falsenii	Built environment	City	city subway wood	Built environment	Built environment	Built environment	-73.94	40.71
3300011152_2	1	0	0	0	2	1	2	3	2	1	0	0	3	3	2	0	1	3300011152	4245281	44	155707	1	1	1	51	98.36	0.73	94.71	HQ	OTU-14174	d__Bacteria;p__Proteobacteria;c__Gammaproteobacteria;o__Pseudomonadales;f__Pseudomonadaceae;g__Pseudomonas_A;s__Pseudomonas_A sp10	Built environment	City	city subway wood	Built environment	Built environment	Built environment	-73.98	40.69
3300011154_1	1	0	0	0	1	0	3	4	0	0	0	0	1	16	0	4	1	3300011154	4383602	60	103104	1	2	1	54	96.14	1.49	88.69	HQ	OTU-8620	d__Bacteria;p__Proteobacteria;c__Gammaproteobacteria;o__Enterobacterales;f__Enterobacteriaceae;g__Escherichia_A;s__	Built environment	City	city subway wood	Built environment	Built environment	Built environment	-73.9	40.66
3300011155_1	1	0	0	0	1	2	2	3	0	1	0	0	3	3	2	0	1	3300011155	4141731	181	31058	1	1	1	49	91.43	4.04	71.23	HQ	OTU-14174	d__Bacteria;p__Proteobacteria;c__Gammaproteobacteria;o__Pseudomonadales;f__Pseudomonadaceae;g__Pseudomonas_A;s__Pseudomonas_A sp10	Built environment	City	city subway wood	Built environment	Built environment	Built environment	-73.93	40.74
3300011156_1	1	0	0	0	2	1	2	3	1	1	0	0	3	3	2	0	1	3300011156	4300667	29	210709	1	2	1	56	100	0.48	97.6	HQ	OTU-14174	d__Bacteria;p__Proteobacteria;c__Gammaproteobacteria;o__Pseudomonadales;f__Pseudomonadaceae;g__Pseudomonas_A;s__Pseudomonas_A sp10	Built environment	City	city subway wood	Built environment	Built environment	Built environment	-73.99	40.69
3300011157_3	0	0	0	0	0	0	0	1	0	0	0	0	3	8	1	0	2	3300011157	3713083	40	199415	1	3	1	37	97.28	3.57	79.43	HQ	OTU-845	d__Bacteria;p__Firmicutes_A;c__Clostridia;o__Clostridiales;f__Clostridiaceae;g__Clostridium_J;s__Clostridium_J sulfidigenes	Built environment	City	city subway wood	Built environment	Built environment	Built environment	-73.85	40.9
3300011157_4	2	0	0	0	1	1	1	2	1	1	0	0	2	10	2	0	1	3300011157	3001013	109	38300	1	2	1	57	99.32	0.37	97.47	HQ	OTU-13563	d__Bacteria;p__Proteobacteria;c__Gammaproteobacteria;o__Pseudomonadales;f__Moraxellaceae;g__Acinetobacter;s__Acinetobacter sp1	Built environment	City	city subway wood	Built environment	Built environment	Built environment	-73.85	40.9
3300011159_1	1	0	0	0	1	0	2	3	0	1	1	1	1	13	0	8	2	3300011159	4871873	31	259122	1	6	1	75	99.01	1.06	93.71	HQ	OTU-4915	d__Bacteria;p__Proteobacteria;c__Gammaproteobacteria;o__Enterobacterales;f__Enterobacteriaceae;g__Leclercia;s__Leclercia adecarboxylata	Built environment	City	city subway metal	Built environment	Built environment	Built environment	-73.9	40.88
3300011161_1	1	1	1	1	1	0	2	3	0	0	0	0	1	13	1	6	1	3300011161	5415359	66	126517	2	7	1	77	97.72	1.53	90.07	HQ	OTU-5782	d__Bacteria;p__Proteobacteria;c__Gammaproteobacteria;o__Enterobacterales;f__Enterobacteriaceae;g__Kluyvera_A;s__Kluyvera_A intermedia	Built environment	City	city subway metal	Built environment	Built environment	Built environment	-73.97	40.79
3300011162_1	1	0	0	0	0	1	1	1	0	0	3	0	7	27	3	2	6	3300011162	5357961	121	79898	2	7	3	65	97.65	1.37	90.8	HQ	OTU-16943	d__Bacteria;p__Firmicutes;c__Bacilli;o__Bacillales;f__Bacillaceae_G;g__Bacillus_A;s__	Built environment	City	city subway metal	Built environment	Built environment	Built environment	-73.97	40.78
3300011163_4	0	0	0	0	0	0	0	1	0	0	1	0	2	1	0	0	0	3300011163	2677236	26	188328	1	2	1	42	93.96	1.01	88.91	HQ	OTU-1305	d__Bacteria;p__Firmicutes_A;c__Clostridia;o__Oscillospirales;f__Ruminococcaceae;g__Hydrogenoanaerobacterium;s__	Built environment	City	city subway wood	Built environment	Built environment	Built environment	-73.98	40.67
3300011165_1	0	0	1	0	0	0	0	1	0	0	3	0	5	5	2	0	1	3300011165	4621026	70	123736	1	1	1	43	95.57	3.15	79.82	HQ	OTU-16956	d__Bacteria;p__Firmicutes_A;c__Clostridia;o__Tissierellales;f__Sedimentibacteraceae;g__Sedimentibacter;s__GCA_002381185.1	Built environment	City	city subway wood	Built environment	Built environment	Built environment	-73.89	40.67
3300011165_2	3	0	0	0	1	1	2	4	1	1	0	0	2	2	3	0	1	3300011165	4280743	51	219898	1	1	1	49	97.13	0.14	96.43	HQ	OTU-10668	d__Bacteria;p__Proteobacteria;c__Gammaproteobacteria;o__Pseudomonadales;f__Pseudomonadaceae;g__Pseudomonas_A;s__Pseudomonas_A stutzeri_Z	Built environment	City	city subway wood	Built environment	Built environment	Built environment	-73.89	40.67
3300011165_3	2	0	0	0	1	1	1	2	0	1	0	0	1	11	2	1	1	3300011165	3092461	42	202139	1	2	1	46	99.45	0.27	98.1	HQ	OTU-4244	d__Bacteria;p__Proteobacteria;c__Gammaproteobacteria;o__Pseudomonadales;f__Moraxellaceae;g__Acinetobacter;s__Acinetobacter radioresistens	Built environment	City	city subway wood	Built environment	Built environment	Built environment	-73.89	40.67
3300011167_1	1	0	0	0	2	1	2	3	1	1	0	0	3	3	2	0	1	3300011167	4452340	44	169293	1	3	1	52	99.18	0.82	95.08	HQ	OTU-14174	d__Bacteria;p__Proteobacteria;c__Gammaproteobacteria;o__Pseudomonadales;f__Pseudomonadaceae;g__Pseudomonas_A;s__Pseudomonas_A sp10	Built environment	City	city subway wood	Built environment	Built environment	Built environment	-73.83	40.71
3300011201_2	1	0	0	0	1	0	2	3	0	1	1	0	1	21	2	7	1	3300011201	5339520	57	164267	1	6	2	79	99.4	0.86	95.1	HQ	OTU-9606	d__Bacteria;p__Proteobacteria;c__Gammaproteobacteria;o__Enterobacterales;f__Enterobacteriaceae;g__Klebsiella;s__Klebsiella pneumoniae	Built environment	City	city subway wood	Built environment	Built environment	Built environment	-73.85	40.9
3300011203_1	1	0	0	0	0	1	1	2	0	3	1	5	1	6	1	0	0	3300011203	5911433	89	116909	1	1	1	61	99.05	3.33	82.4	HQ	OTU-8350	d__Bacteria;p__Bacteroidota;c__Bacteroidia;o__Sphingobacteriales;f__Sphingobacteriaceae;g__Sphingobacterium;s__GCA_002322295.1	Built environment	City	city subway wood	Built environment	Built environment	Built environment	-73.87	40.67
3300011203_4	1	0	0	0	0	0	0	0	0	1	0	1	1	4	0	0	1	3300011203	3537050	83	87486	1	3	1	48	98.83	0	98.83	HQ	OTU-11403	d__Bacteria;p__Bacteroidota;c__Bacteroidia;o__Flavobacteriales;f__Weeksellaceae;g__Empedobacter;s__	Built environment	City	city subway wood	Built environment	Built environment	Built environment	-73.87	40.67
3300011206_2	1	0	0	0	0	1	1	2	0	2	1	5	1	6	1	0	0	3300011206	5466868	53	176817	1	2	1	59	100	1.43	92.85	HQ	OTU-8350	d__Bacteria;p__Bacteroidota;c__Bacteroidia;o__Sphingobacteriales;f__Sphingobacteriaceae;g__Sphingobacterium;s__	Built environment	City	city subway wood	Built environment	Built environment	Built environment	-73.84	40.75
3300011208_1	1	0	0	0	0	0	0	0	0	0	2	1	1	9	3	0	0	3300011208	4868502	192	37184	1	3	1	67	97.36	0.04	97.16	HQ	OTU-16484	d__Bacteria;p__Proteobacteria;c__Gammaproteobacteria;o__Xanthomonadales;f__Xanthomonadaceae;g__Stenotrophomonas;s__Stenotrophomonas geniculata	Built environment	City	city subway wood	Built environment	Built environment	Built environment	-73.96	40.68
3300011208_2	1	0	0	0	0	0	0	0	0	0	0	0	0	3	1	0	0	3300011208	3976389	22	255888	1	1	1	54	100	0	100	HQ	OTU-1074	d__Bacteria;p__Proteobacteria;c__Gammaproteobacteria;o__Betaproteobacteriales;f__Burkholderiaceae;g__Alcaligenes;s__Alcaligenes faecalis_A	Built environment	City	city subway wood	Built environment	Built environment	Built environment	-73.96	40.68
3300011209_1	2	0	0	0	1	2	1	2	0	1	0	0	1	13	2	1	1	3300011209	5702574	74	139321	1	1	1	47	99.39	0.05	99.14	HQ	OTU-8137	d__Bacteria;p__Proteobacteria;c__Gammaproteobacteria;o__Pseudomonadales;f__Pseudomonadaceae;g__Pseudomonas_E;s__GCA_002383725.1	Built environment	City	city subway wood	Built environment	Built environment	Built environment	-73.91	40.68
3300011209_5	2	0	0	0	2	1	1	3	0	1	0	0	1	21	5	0	1	3300011209	3881721	120	51339	1	1	1	50	96.81	0.12	96.21	HQ	OTU-7450	d__Bacteria;p__Proteobacteria;c__Gammaproteobacteria;o__Pseudomonadales;f__Moraxellaceae;g__Acinetobacter;s__Acinetobacter nosocomialis	Built environment	City	city subway wood	Built environment	Built environment	Built environment	-73.91	40.68
3300011210_1	1	0	0	0	1	1	1	1	0	1	0	0	0	2	0	0	0	3300011210	4759756	32	192888	1	1	1	47	99.72	0.14	99.02	HQ	OTU-16003	d__Bacteria;p__Proteobacteria;c__Alphaproteobacteria;o__Rhizobiales;f__Rhizobiaceae;g__Agrobacterium;s__Agrobacterium tumefaciens_B	Built environment	City	city subway metal	Built environment	Built environment	Built environment	-73.98	40.66
3300011210_2	1	0	0	0	1	0	2	3	0	0	0	0	0	10	1	1	1	3300011210	4700337	11	516742	1	5	1	68	98.69	0	98.69	HQ	OTU-10145	d__Bacteria;p__Proteobacteria;c__Gammaproteobacteria;o__Enterobacterales;f__Enterobacteriaceae;g__Pantoea;s__Pantoea vagans	Built environment	City	city subway metal	Built environment	Built environment	Built environment	-73.98	40.66
3300011210_3	0	0	0	0	0	0	0	0	0	0	3	0	2	2	0	1	1	3300011210	4484990	331	19429	2	2	5	51	95.75	3.01	80.7	HQ	OTU-3065	d__Bacteria;p__Firmicutes_A;c__Clostridia;o__Lachnospirales;f__Lachnospiraceae;g__Lachnoclostridium;s__UBA11728	Built environment	City	city subway metal	Built environment	Built environment	Built environment	-73.98	40.66
3300011211_1	2	0	0	0	0	2	0	0	0	1	0	0	1	17	4	1	1	3300011211	4984686	42	192438	1	3	1	54	99.22	4.95	74.47	HQ	OTU-6130	d__Bacteria;p__Proteobacteria;c__Gammaproteobacteria;o__Pseudomonadales;f__Pseudomonadaceae;g__Pseudomonas_E;s__GCF_001511775.1	Built environment	City	city subway wood	Built environment	Built environment	Built environment	-73.97	40.58
3300011211_2	0	0	0	0	0	0	0	1	0	0	1	2	1	5	0	0	1	3300011211	4234213	16	422115	1	3	1	53	98.39	1.95	88.64	HQ	OTU-10697	d__Bacteria;p__Firmicutes_A;c__Clostridia;o__Clostridiales;f__Clostridiaceae;g__Clostridium_AA;s__Clostridium_AA amylolyticum	Built environment	City	city subway wood	Built environment	Built environment	Built environment	-73.97	40.58
3300011213_6	2	0	0	0	1	1	1	2	0	1	0	0	1	11	2	1	1	3300011213	3057801	11	366033	1	1	1	50	100	0	100	HQ	OTU-4244	d__Bacteria;p__Proteobacteria;c__Gammaproteobacteria;o__Pseudomonadales;f__Moraxellaceae;g__Acinetobacter;s__Acinetobacter radioresistens	Built environment	City	city subway metal	Built environment	Built environment	Built environment	-73.98	40.76
3300011214_1	1	0	0	0	0	0	0	0	0	0	2	1	2	9	3	0	0	3300011214	5143020	65	145853	1	2	1	70	99.31	0.93	94.66	HQ	OTU-5344	d__Bacteria;p__Proteobacteria;c__Gammaproteobacteria;o__Xanthomonadales;f__Xanthomonadaceae;g__Stenotrophomonas;s__Stenotrophomonas sp23	Built environment	City	city subway wood	Built environment	Built environment	Built environment	-73.91	40.81
3300011215_2	1	0	0	0	2	1	1	1	0	1	0	0	0	2	0	0	0	3300011215	5125001	27	496746	1	1	1	43	95.67	0.56	92.87	HQ	OTU-16817	d__Bacteria;p__Proteobacteria;c__Alphaproteobacteria;o__Rhizobiales;f__Rhizobiaceae;g__Agrobacterium;s__Agrobacterium sp3	Built environment	City	city subway wood	Built environment	Built environment	Built environment	-73.96	40.57
3300011215_4	1	0	0	0	2	0	2	3	0	0	0	1	0	8	1	1	1	3300011215	4365962	27	279688	1	3	1	49	98.69	0.16	97.89	HQ	OTU-10516	d__Bacteria;p__Proteobacteria;c__Gammaproteobacteria;o__Enterobacterales;f__Enterobacteriaceae;g__Pantoea;s__	Built environment	City	city subway wood	Built environment	Built environment	Built environment	-73.96	40.57
3300011215_8	1	0	0	0	0	0	0	0	0	0	0	0	4	10	1	0	2	3300011215	2946123	36	130332	1	2	1	43	98.68	0	98.68	HQ	OTU-4901	d__Bacteria;p__Firmicutes;c__Bacilli;o__Exiguobacterales;f__Exiguobacteraceae;g__Exiguobacterium_A;s__Exiguobacterium_A sp1	Built environment	City	city subway wood	Built environment	Built environment	Built environment	-73.96	40.57
3300011216_1	1	0	0	0	1	1	1	2	1	1	0	0	3	3	2	0	1	3300011216	4779704	225	34796	1	1	2	51	98.77	3.29	82.32	HQ	OTU-14174	d__Bacteria;p__Proteobacteria;c__Gammaproteobacteria;o__Pseudomonadales;f__Pseudomonadaceae;g__Pseudomonas_A;s__Pseudomonas_A sp10	Built environment	City	city subway wood	Built environment	Built environment	Built environment	-73.89	40.82
3300011217_2	1	0	0	0	1	0	2	3	0	1	2	1	1	13	1	7	1	3300011217	4602098	17	436395	1	6	1	73	98.9	0.73	95.25	HQ	OTU-13194	d__Bacteria;p__Proteobacteria;c__Gammaproteobacteria;o__Enterobacterales;f__Enterobacteriaceae;g__Enterobacter;s__Enterobacter xiangfangensis	Built environment	City	city subway wood	Built environment	Built environment	Built environment	-73.94	40.75
3300011218_2	1	0	0	0	0	0	0	0	0	1	0	0	3	15	1	0	2	3300011218	4524791	91	113242	2	9	1	65	98.68	1.32	92.08	HQ	OTU-15323	d__Bacteria;p__Firmicutes;c__Bacilli;o__Bacillales_A;f__Planococcaceae;g__Lysinibacillus;s__Lysinibacillus sphaericus_A	Built environment	City	city subway metal	Built environment	Built environment	Built environment	-73.99	40.6
3300011219_1	0	0	0	0	1	0	2	3	0	1	1	1	1	13	0	8	2	3300011219	4833329	161	41712	1	3	1	67	98.71	0.86	94.41	HQ	OTU-4915	d__Bacteria;p__Proteobacteria;c__Gammaproteobacteria;o__Enterobacterales;f__Enterobacteriaceae;g__Leclercia;s__Leclercia adecarboxylata	Built environment	City	city subway wood	Built environment	Built environment	Built environment	-73.96	40.68
3300011221_1	3	0	0	0	2	1	2	4	1	1	0	0	2	4	3	0	1	3300011221	4175056	13	467931	1	4	1	53	98.15	0.14	97.45	HQ	OTU-1759	d__Bacteria;p__Proteobacteria;c__Gammaproteobacteria;o__Pseudomonadales;f__Pseudomonadaceae;g__Pseudomonas_A;s__Pseudomonas_A stutzeri	Built environment	City	city subway wood	Built environment	Built environment	Built environment	-73.89	40.82
3300011223_1	1	0	0	0	0	1	1	2	0	0	0	2	0	5	1	0	0	3300011223	5432576	30	248748	1	1	1	61	99.84	0.48	97.44	HQ	OTU-2257	d__Bacteria;p__Bacteroidota;c__Bacteroidia;o__Sphingobacteriales;f__Sphingobacteriaceae;g__Sphingobacterium;s__GCA_002429765.1	Built environment	City	city subway wood	Built environment	Built environment	Built environment	-73.86	40.88
3300011223_2	1	0	0	0	0	0	0	0	0	2	1	0	0	6	1	0	0	3300011223	4749328	283	23851	1	1	1	56	90.8	1.23	84.65	HQ	OTU-7239	d__Bacteria;p__Bacteroidota;c__Bacteroidia;o__Flavobacteriales;f__Weeksellaceae;g__Chryseobacterium;s__Chryseobacterium indologenes	Built environment	City	city subway wood	Built environment	Built environment	Built environment	-73.86	40.88
3300011224_1	1	0	0	0	1	0	2	3	1	0	1	1	1	12	2	3	1	3300011224	4588178	193	35648	1	6	1	71	95.92	1.8	86.92	HQ	OTU-124	d__Bacteria;p__Proteobacteria;c__Gammaproteobacteria;o__Enterobacterales;f__Enterobacteriaceae;g__Kosakonia;s__Kosakonia cowanii	Built environment	City	city subway wood	Built environment	Built environment	Built environment	-73.8	40.7
3300011225_4	1	0	0	0	2	1	1	2	0	1	0	0	0	0	0	0	0	3300011225	3867130	271	22180	1	1	1	45	91.51	1.21	85.46	HQ	OTU-9179	d__Bacteria;p__Proteobacteria;c__Alphaproteobacteria;o__Rhodobacterales;f__Rhodobacteraceae;g__Paracoccus;s__GCA_002359815.1	Built environment	City	city subway wood	Built environment	Built environment	Built environment	-74	40.71
3300011225_5	0	0	0	0	0	0	0	0	0	0	0	0	0	9	0	0	2	3300011225	3354856	105	54494	1	2	1	33	96.05	1.89	86.6	HQ	OTU-11794	d__Bacteria;p__Firmicutes;c__Bacilli;o__Lactobacillales;f__Enterococcaceae;g__Enterococcus_D;s__Enterococcus_D casseliflavus	Built environment	City	city subway wood	Built environment	Built environment	Built environment	-74	40.71
3300011225_7	0	0	0	0	0	0	0	0	0	0	0	0	0	2	1	0	0	3300011225	2198988	19	138653	1	2	1	40	97.85	0	97.85	HQ	OTU-9182	d__Bacteria;p__Bacteroidota;c__Bacteroidia;o__Flavobacteriales;f__Weeksellaceae;g__Elizabethkingia;s__	Built environment	City	city subway wood	Built environment	Built environment	Built environment	-74	40.71
3300011226_2	1	0	0	0	0	1	0	0	0	1	0	0	0	5	0	0	0	3300011226	4503826	52	150636	1	1	1	48	99.23	0.46	96.93	HQ	OTU-6700	d__Bacteria;p__Proteobacteria;c__Gammaproteobacteria;o__Betaproteobacteriales;f__Burkholderiaceae;g__UBA2121;s__GCA_002331385.1	Built environment	City	city subway wood	Built environment	Built environment	Built environment	-73.83	40.88
3300011226_3	1	0	0	0	0	0	0	0	0	1	0	1	1	4	0	0	1	3300011226	3522336	31	193938	3	3	1	55	99.82	0	99.82	HQ	OTU-11403	d__Bacteria;p__Bacteroidota;c__Bacteroidia;o__Flavobacteriales;f__Weeksellaceae;g__Empedobacter;s__	Built environment	City	city subway wood	Built environment	Built environment	Built environment	-73.83	40.88
3300011228_5	1	0	0	0	2	0	2	4	0	0	0	0	1	13	1	6	1	3300011228	4309451	49	124673	2	3	1	69	97.94	0.78	94.04	HQ	OTU-4102	d__Bacteria;p__Proteobacteria;c__Gammaproteobacteria;o__Enterobacterales;f__Enterobacteriaceae;g__Atlantibacter;s__GCA_002358165.1	Built environment	City	city subway wood	Built environment	Built environment	Built environment	-73.9	40.81
3300011228_6	0	0	0	0	0	0	0	0	0	0	0	0	2	7	1	0	3	3300011228	1956646	79	39594	2	5	1	48	95.03	0.55	92.28	HQ	OTU-1442	d__Bacteria;p__Firmicutes;c__Bacilli;o__Staphylococcales;f__Staphylococcaceae;g__Macrococcus;s__Macrococcus caseolyticus	Built environment	City	city subway wood	Built environment	Built environment	Built environment	-73.9	40.81
3300011230_1	2	0	0	0	0	2	0	0	0	1	0	0	1	16	5	1	1	3300011230	4723704	90	87548	1	1	1	47	98.29	0.44	96.09	HQ	OTU-6130	d__Bacteria;p__Proteobacteria;c__Gammaproteobacteria;o__Pseudomonadales;f__Pseudomonadaceae;g__Pseudomonas_E;s__GCF_001511775.1	Built environment	City	city subway wood	Built environment	Built environment	Built environment	-73.97	40.57
3300011230_6	2	0	0	0	1	1	1	2	0	1	0	0	1	10	2	1	1	3300011230	2961149	15	335273	1	2	1	46	100	0	100	HQ	OTU-4244	d__Bacteria;p__Proteobacteria;c__Gammaproteobacteria;o__Pseudomonadales;f__Moraxellaceae;g__Acinetobacter;s__Acinetobacter radioresistens	Built environment	City	city subway wood	Built environment	Built environment	Built environment	-73.97	40.57
3300011231_2	1	0	0	0	0	0	0	0	0	0	2	1	2	8	2	0	0	3300011231	4782253	20	414837	2	2	2	64	100	0.13	99.35	HQ	OTU-7405	d__Bacteria;p__Proteobacteria;c__Gammaproteobacteria;o__Xanthomonadales;f__Xanthomonadaceae;g__Stenotrophomonas;s__	Built environment	City	city subway wood	Built environment	Built environment	Built environment	-73.79	40.59
3300011232_5	3	0	0	0	1	1	1	2	0	1	0	0	1	10	4	0	1	3300011232	3316560	26	234264	1	3	1	53	99.91	0.04	99.71	HQ	OTU-13061	d__Bacteria;p__Proteobacteria;c__Gammaproteobacteria;o__Pseudomonadales;f__Moraxellaceae;g__Acinetobacter;s__Acinetobacter ursingii	Built environment	City	city subway wood	Built environment	Built environment	Built environment	-73.99	40.67
3300011232_6	1	0	0	0	0	0	0	0	0	0	0	0	2	2	2	0	0	3300011232	3017262	28	178131	1	1	1	44	93.62	0	93.62	HQ	OTU-9939	d__Bacteria;p__Firmicutes_A;c__Clostridia;o__Oscillospirales;f__Oscillospiraceae;g__Oscillibacter;s__	Built environment	City	city subway wood	Built environment	Built environment	Built environment	-73.99	40.67
3300011235_1	3	0	0	0	2	1	2	4	2	1	0	0	2	4	3	0	1	3300011235	4422858	15	412421	1	3	1	51	99.59	0.14	98.89	HQ	OTU-1759	d__Bacteria;p__Proteobacteria;c__Gammaproteobacteria;o__Pseudomonadales;f__Pseudomonadaceae;g__Pseudomonas_A;s__Pseudomonas_A stutzeri	Built environment	City	city subway wood	Built environment	Built environment	Built environment	-73.97	40.68
3300011238_2	1	0	0	0	1	0	2	3	0	1	2	1	1	13	1	7	1	3300011238	4569198	35	176461	1	6	2	76	99.62	0.33	97.97	HQ	OTU-13194	d__Bacteria;p__Proteobacteria;c__Gammaproteobacteria;o__Enterobacterales;f__Enterobacteriaceae;g__Enterobacter;s__Enterobacter xiangfangensis	Built environment	City	city subway wood	Built environment	Built environment	Built environment	-73.88	40.84
3300011238_3	1	0	0	0	0	1	0	0	0	0	1	0	3	3	1	0	1	3300011238	4165530	72	80130	1	1	1	47	99.37	0	99.37	HQ	OTU-8096	d__Bacteria;p__Bacteroidota;c__Bacteroidia;o__Sphingobacteriales;f__Sphingobacteriaceae;g__Sphingobacterium;s__GCA_002455685.1	Built environment	City	city subway wood	Built environment	Built environment	Built environment	-73.88	40.84
3300011355_1	2	0	0	0	1	2	1	1	1	1	0	0	2	13	3	1	1	3300011355	5982163	21	387847	1	3	1	59	99.66	0.24	98.46	HQ	OTU-13412	d__Bacteria;p__Proteobacteria;c__Gammaproteobacteria;o__Pseudomonadales;f__Pseudomonadaceae;g__Pseudomonas_E;s__GCF_002836515.1	Built environment	City	city subway metal	Built environment	Built environment	Built environment	-73.97	40.68
3300011356_2	1	0	0	0	0	0	0	0	0	0	0	0	2	7	1	0	3	3300011356	3398013	333	12787	2	5	1	30	96.91	2.59	83.96	HQ	OTU-5931	d__Bacteria;p__Firmicutes;c__Bacilli;o__Bacillales_A;f__Planococcaceae;g__Kurthia;s__GCA_002418445.1	Built environment	City	city subway metal	Built environment	Built environment	Built environment	-73.83	40.67
3300011357_3	2	0	0	0	1	1	1	2	0	1	0	0	1	11	2	1	1	3300011357	2989909	43	92264	1	6	1	59	100	0.09	99.55	HQ	OTU-4244	d__Bacteria;p__Proteobacteria;c__Gammaproteobacteria;o__Pseudomonadales;f__Moraxellaceae;g__Acinetobacter;s__Acinetobacter radioresistens	Built environment	City	city subway metal	Built environment	Built environment	Built environment	-73.82	40.68
3300011359_1	1	0	0	0	2	1	2	3	1	2	0	0	3	2	2	0	1	3300011359	4302624	35	215260	1	3	1	53	99.59	1.23	93.44	HQ	OTU-14174	d__Bacteria;p__Proteobacteria;c__Gammaproteobacteria;o__Pseudomonadales;f__Pseudomonadaceae;g__Pseudomonas_A;s__Pseudomonas_A sp10	Built environment	City	city subway metal	Built environment	Built environment	Built environment	-73.95	40.66
3300011359_2	1	0	0	0	0	0	0	0	0	0	2	3	1	6	1	0	0	3300011359	3726022	45	166493	1	2	2	56	99.52	0.72	95.92	HQ	OTU-8377	d__Bacteria;p__Proteobacteria;c__Gammaproteobacteria;o__Xanthomonadales;f__Xanthomonadaceae;g__Stenotrophomonas;s__GCA_002363375.1	Built environment	City	city subway metal	Built environment	Built environment	Built environment	-73.95	40.66
3300011360_1	1	0	0	0	0	0	0	0	0	0	0	0	0	4	2	0	0	3300011360	3479324	66	103930	1	2	1	40	99.51	0	99.51	HQ	OTU-6010	d__Bacteria;p__Bacteroidota;c__Bacteroidia;o__Flavobacteriales;f__Weeksellaceae;g__Chryseobacterium_B;s__GCA_002297505.1	Built environment	City	city subway metal	Built environment	Built environment	Built environment	-73.81	40.61
3300011360_2	2	0	0	0	1	1	1	2	0	1	0	0	1	12	2	1	1	3300011360	3170506	24	180820	1	5	2	63	99.73	0	99.73	HQ	OTU-4244	d__Bacteria;p__Proteobacteria;c__Gammaproteobacteria;o__Pseudomonadales;f__Moraxellaceae;g__Acinetobacter;s__Acinetobacter radioresistens	Built environment	City	city subway metal	Built environment	Built environment	Built environment	-73.81	40.61
3300011360_5	0	0	0	0	0	0	1	1	0	0	0	0	2	6	1	0	2	3300011360	2057384	16	238882	1	6	1	49	96.13	1.1	90.63	HQ	OTU-1442	d__Bacteria;p__Firmicutes;c__Bacilli;o__Staphylococcales;f__Staphylococcaceae;g__Macrococcus;s__Macrococcus caseolyticus	Built environment	City	city subway metal	Built environment	Built environment	Built environment	-73.81	40.61
3300011362_2	3	0	0	0	2	1	2	4	1	1	0	0	2	4	3	0	1	3300011362	4226238	32	306060	1	4	1	53	99.45	0.14	98.75	HQ	OTU-1759	d__Bacteria;p__Proteobacteria;c__Gammaproteobacteria;o__Pseudomonadales;f__Pseudomonadaceae;g__Pseudomonas_A;s__Pseudomonas_A stutzeri	Built environment	City	city subway metal	Built environment	Built environment	Built environment	-73.8	40.59
3300011369_2	2	0	0	0	0	2	0	0	0	1	0	0	1	17	4	1	1	3300011369	4851504	38	177910	1	5	2	64	99.69	0.17	98.84	HQ	OTU-6130	d__Bacteria;p__Proteobacteria;c__Gammaproteobacteria;o__Pseudomonadales;f__Pseudomonadaceae;g__Pseudomonas_E;s__GCF_001511775.1	Built environment	City	city subway metal	Built environment	Built environment	Built environment	-73.94	40.8
3300011373_1	4	0	0	0	1	1	1	2	0	1	0	0	1	9	3	0	1	3300011373	3444281	49	128178	1	6	1	61	99.79	0.86	95.49	HQ	OTU-13061	d__Bacteria;p__Proteobacteria;c__Gammaproteobacteria;o__Pseudomonadales;f__Moraxellaceae;g__Acinetobacter;s__Acinetobacter ursingii	Built environment	City	city subway metal	Built environment	Built environment	Built environment	-74	40.7
3300011375_1	1	0	0	0	2	0	2	3	0	0	0	0	1	12	1	6	1	3300011375	4557788	32	272133	1	6	1	73	98.93	1.06	93.63	HQ	OTU-11098	d__Bacteria;p__Proteobacteria;c__Gammaproteobacteria;o__Enterobacterales;f__Enterobacteriaceae;g__Atlantibacter;s__Atlantibacter hermannii	Built environment	City	city subway metal	Built environment	Built environment	Built environment	-73.98	40.75
3300011376_1	2	0	0	0	0	1	0	0	0	0	0	0	0	3	1	0	0	3300011376	3163319	33	156403	1	1	1	45	99.68	1.3	93.18	HQ	OTU-14478	d__Bacteria;p__Proteobacteria;c__Alphaproteobacteria;o__Caulobacterales;f__Caulobacteraceae;g__Brevundimonas;s__	Built environment	City	city subway metal	Built environment	Built environment	Built environment	-73.99	40.72
3300011377_1	1	0	0	0	0	0	0	0	0	0	1	1	2	7	2	0	0	3300011377	4046295	124	44167	1	2	1	62	92.93	0.13	92.28	HQ	OTU-3388	d__Bacteria;p__Proteobacteria;c__Gammaproteobacteria;o__Xanthomonadales;f__Xanthomonadaceae;g__Stenotrophomonas;s__Stenotrophomonas maltophilia_AC	Built environment	City	city subway wood	Built environment	Built environment	Built environment	-73.98	40.76
3300011379_2	2	0	0	0	0	0	0	0	0	0	0	1	0	4	1	0	0	3300011379	3223242	118	42023	1	1	1	46	99.08	0.49	96.63	HQ	OTU-14664	d__Bacteria;p__Proteobacteria;c__Alphaproteobacteria;o__Caulobacterales;f__Caulobacteraceae;g__Brevundimonas;s__GCA_002387245.1	Built environment	City	city subway metal	Built environment	Built environment	Built environment	-73.85	40.9
3300011384_2	1	0	0	0	0	0	0	0	0	0	2	3	1	6	1	0	0	3300011384	3829492	18	612222	1	4	2	57	99.24	0.43	97.09	HQ	OTU-8377	d__Bacteria;p__Proteobacteria;c__Gammaproteobacteria;o__Xanthomonadales;f__Xanthomonadaceae;g__Stenotrophomonas;s__GCA_002363375.1	Built environment	City	city subway metal	Built environment	Built environment	Built environment	-73.95	40.66
3300011386_4	2	0	0	0	1	1	1	2	0	1	0	0	1	17	4	0	1	3300011386	3868233	51	116216	1	4	1	66	99.73	0	99.73	HQ	OTU-7450	d__Bacteria;p__Proteobacteria;c__Gammaproteobacteria;o__Pseudomonadales;f__Moraxellaceae;g__Acinetobacter;s__Acinetobacter nosocomialis	Built environment	City	city subway metal	Built environment	Built environment	Built environment	-74.15	40.55
3300011387_2	1	0	0	0	1	0	0	0	0	0	0	1	0	5	0	0	0	3300011387	3503394	13	730016	1	1	1	44	100	0.49	97.55	HQ	OTU-13512	d__Bacteria;p__Bacteroidota;c__Bacteroidia;o__Flavobacteriales;f__Weeksellaceae;g__Chryseobacterium;s__	Built environment	City	city subway wood	Built environment	Built environment	Built environment	-73.92	40.85
3300011388_1	1	0	0	0	1	0	2	3	0	0	0	0	0	9	1	3	1	3300011388	4208659	32	176945	1	4	1	63	98.96	0	98.96	HQ	OTU-18	d__Bacteria;p__Proteobacteria;c__Gammaproteobacteria;o__Enterobacterales;f__Enterobacteriaceae;g__Pantoea;s__Pantoea septica	Built environment	City	city subway metal	Built environment	Built environment	Built environment	-73.99	40.67
3300011389_1	2	1	1	1	2	1	2	4	1	1	0	0	2	4	4	0	1	3300011389	4497351	20	350964	1	3	1	51	99.45	1.16	93.65	HQ	OTU-1759	d__Bacteria;p__Proteobacteria;c__Gammaproteobacteria;o__Pseudomonadales;f__Pseudomonadaceae;g__Pseudomonas_A;s__Pseudomonas_A stutzeri	Built environment	City	city subway metal	Built environment	Built environment	Built environment	-73.82	40.68
3300011452_1	1	0	0	0	0	0	0	0	0	0	2	1	2	9	3	0	0	3300011452	4332206	40	211678	1	4	1	68	99.66	0	99.66	HQ	OTU-15571	d__Bacteria;p__Proteobacteria;c__Gammaproteobacteria;o__Xanthomonadales;f__Xanthomonadaceae;g__Stenotrophomonas;s__Stenotrophomonas pavanii	Built environment	City	city subway metal	Built environment	Built environment	Built environment	-73.99	40.72
3300011452_2	2	0	0	0	1	1	1	2	0	1	0	0	1	21	4	0	1	3300011452	3986046	51	120125	1	6	1	62	100	0	100	HQ	OTU-7450	d__Bacteria;p__Proteobacteria;c__Gammaproteobacteria;o__Pseudomonadales;f__Moraxellaceae;g__Acinetobacter;s__Acinetobacter nosocomialis	Built environment	City	city subway metal	Built environment	Built environment	Built environment	-73.99	40.72
3300011453_1	1	0	0	0	1	0	2	3	0	0	0	0	0	10	1	3	1	3300011453	4475677	14	484623	1	7	2	64	98.03	0.25	96.78	HQ	OTU-9830	d__Bacteria;p__Proteobacteria;c__Gammaproteobacteria;o__Enterobacterales;f__Enterobacteriaceae;g__Pantoea;s__GCA_002431095.1	Built environment	City	city subway metal	Built environment	Built environment	Built environment	-73.82	40.68
3300011454_1	1	0	0	0	0	1	0	0	0	0	1	0	2	4	0	0	1	3300011454	4482580	37	254154	1	1	1	49	99.84	0	99.84	HQ	OTU-3670	d__Bacteria;p__Bacteroidota;c__Bacteroidia;o__Sphingobacteriales;f__Sphingobacteriaceae;g__Sphingobacterium;s__GCA_002354335.1	Built environment	City	city subway metal	Built environment	Built environment	Built environment	-73.97	40.68
3300011454_2	1	0	0	0	0	0	0	0	0	0	0	0	0	5	1	0	0	3300011454	3140256	22	233471	1	1	1	47	100	0.32	98.4	HQ	OTU-13062	d__Bacteria;p__Proteobacteria;c__Alphaproteobacteria;o__Caulobacterales;f__Caulobacteraceae;g__Brevundimonas;s__Brevundimonas sp8	Built environment	City	city subway metal	Built environment	Built environment	Built environment	-73.97	40.68
3300011455_2	4	0	0	0	2	1	2	4	1	2	0	0	2	4	3	0	1	3300011455	4332496	45	144730	2	2	3	52	98.09	0.82	93.99	HQ	OTU-1759	d__Bacteria;p__Proteobacteria;c__Gammaproteobacteria;o__Pseudomonadales;f__Pseudomonadaceae;g__Pseudomonas_A;s__Pseudomonas_A stutzeri	Built environment	City	city subway metal	Built environment	Built environment	Built environment	-73.95	40.81
3300011456_1	1	0	0	0	1	0	2	3	0	1	3	1	2	12	1	7	1	3300011456	4405465	38	212955	2	7	1	74	93.01	3.16	77.21	HQ	OTU-13194	d__Bacteria;p__Proteobacteria;c__Gammaproteobacteria;o__Enterobacterales;f__Enterobacteriaceae;g__Enterobacter;s__Enterobacter steigerwaltii	Built environment	City	city subway metal	Built environment	Built environment	Built environment	-73.9	40.66
3300011457_1	3	0	0	0	2	1	2	4	2	1	0	0	2	4	3	0	1	3300011457	4785664	24	378673	2	4	3	54	99.45	2.7	85.95	HQ	OTU-1759	d__Bacteria;p__Proteobacteria;c__Gammaproteobacteria;o__Pseudomonadales;f__Pseudomonadaceae;g__Pseudomonas_A;s__Pseudomonas_A stutzeri	Built environment	City	city subway metal	Built environment	Built environment	Built environment	-73.81	40.6
3300011458_1	1	0	0	0	1	0	2	3	0	1	2	1	1	13	2	7	1	3300011458	4761375	22	406252	1	7	2	76	99.77	0.48	97.37	HQ	OTU-13194	d__Bacteria;p__Proteobacteria;c__Gammaproteobacteria;o__Enterobacterales;f__Enterobacteriaceae;g__Enterobacter;s__Enterobacter xiangfangensis	Built environment	City	city subway wood	Built environment	Built environment	Built environment	-73.88	40.67
3300011459_2	1	0	0	0	1	0	2	3	0	0	0	0	0	10	1	1	1	3300011459	4924549	20	440394	1	4	1	51	98.45	0.05	98.2	HQ	OTU-10145	d__Bacteria;p__Proteobacteria;c__Gammaproteobacteria;o__Enterobacterales;f__Enterobacteriaceae;g__Pantoea;s__Pantoea vagans	Built environment	City	city subway metal	Built environment	Built environment	Built environment	-73.98	40.75
3300011459_4	2	0	0	0	1	1	1	2	0	1	0	0	1	21	4	0	1	3300011459	3837967	55	147259	1	3	1	60	100	0.09	99.55	HQ	OTU-7450	d__Bacteria;p__Proteobacteria;c__Gammaproteobacteria;o__Pseudomonadales;f__Moraxellaceae;g__Acinetobacter;s__Acinetobacter nosocomialis	Built environment	City	city subway metal	Built environment	Built environment	Built environment	-73.98	40.75
3300011460_2	2	0	0	0	1	1	1	2	0	1	0	0	1	21	4	0	1	3300011460	3891577	22	277399	1	3	1	63	100	0.34	98.3	HQ	OTU-7450	d__Bacteria;p__Proteobacteria;c__Gammaproteobacteria;o__Pseudomonadales;f__Moraxellaceae;g__Acinetobacter;s__Acinetobacter nosocomialis	Built environment	City	city subway metal	Built environment	Built environment	Built environment	-73.99	40.75
3300011461_1	4	0	0	0	2	1	2	4	1	1	0	0	2	4	3	0	1	3300011461	4568183	34	223101	1	4	1	53	98.22	3.55	80.47	HQ	OTU-1759	d__Bacteria;p__Proteobacteria;c__Gammaproteobacteria;o__Pseudomonadales;f__Pseudomonadaceae;g__Pseudomonas_A;s__Pseudomonas_A stutzeri	Built environment	City	city subway metal/plastic	Built environment	Built environment	Built environment	-73.95	40.8
3300011461_2	1	0	0	0	2	0	2	3	0	0	0	0	1	11	1	6	1	3300011461	4420238	50	145178	1	6	1	73	98.63	0.87	94.28	HQ	OTU-11098	d__Bacteria;p__Proteobacteria;c__Gammaproteobacteria;o__Enterobacterales;f__Enterobacteriaceae;g__Atlantibacter;s__Atlantibacter hermannii	Built environment	City	city subway metal/plastic	Built environment	Built environment	Built environment	-73.95	40.8
3300011463_1	1	0	0	0	2	0	2	3	0	0	0	0	1	12	2	7	1	3300011463	4312784	100	67577	1	5	1	67	97.98	1.04	92.78	HQ	OTU-11098	d__Bacteria;p__Proteobacteria;c__Gammaproteobacteria;o__Enterobacterales;f__Enterobacteriaceae;g__Atlantibacter;s__Atlantibacter hermannii	Built environment	City	city subway metal	Built environment	Built environment	Built environment	-73.9	40.87
3300011465_2	1	0	0	0	0	0	0	0	0	0	2	1	1	7	3	0	0	3300011465	4091675	7	720059	1	4	1	60	99.66	0.55	96.91	HQ	OTU-14065	d__Bacteria;p__Proteobacteria;c__Gammaproteobacteria;o__Xanthomonadales;f__Xanthomonadaceae;g__Stenotrophomonas;s__Stenotrophomonas sp21	Built environment	City	city subway metal	Built environment	Built environment	Built environment	-73.99	40.75
3300011471_3	2	0	0	0	1	1	1	3	0	1	0	0	2	2	1	0	0	3300011471	2623112	21	174855	1	3	1	41	99.71	0	99.71	HQ	OTU-5530	d__Bacteria;p__Proteobacteria;c__Gammaproteobacteria;o__Pseudomonadales;f__Moraxellaceae;g__Enhydrobacter;s__	Built environment	City	city subway metal	Built environment	Built environment	Built environment	-73.94	40.81
3300011472_4	2	0	0	0	1	1	1	2	0	1	0	0	1	11	2	1	1	3300011472	3068690	19	263797	1	1	1	52	100	2.53	87.35	HQ	OTU-4244	d__Bacteria;p__Proteobacteria;c__Gammaproteobacteria;o__Pseudomonadales;f__Moraxellaceae;g__Acinetobacter;s__Acinetobacter radioresistens	Built environment	City	city subway wood	Built environment	Built environment	Built environment	-73.76	40.59
3300011472_5	1	0	0	0	0	0	0	0	0	0	1	0	2	2	2	0	0	3300011472	2388614	85	44388	1	1	1	45	94.68	0.28	93.28	HQ	OTU-16913	d__Bacteria;p__Actinobacteriota;c__Actinobacteria;o__Actinomycetales;f__Actinomycetaceae;g__;s__	Built environment	City	city subway wood	Built environment	Built environment	Built environment	-73.76	40.59
3300011473_1	0	0	0	0	0	1	1	2	0	2	1	7	0	5	0	0	0	3300011473	5773254	188	46891	1	1	1	56	96.67	1.43	89.52	HQ	OTU-25	d__Bacteria;p__Bacteroidota;c__Bacteroidia;o__Sphingobacteriales;f__Sphingobacteriaceae;g__Sphingobacterium;s__	Built environment	City	city subway metal	Built environment	Built environment	Built environment	-74.01	40.64
3300011477_1	2	0	0	0	1	1	1	2	0	1	0	0	1	19	4	0	1	3300011477	3402915	43	179015	2	6	2	63	93.46	0.27	92.11	HQ	OTU-7450	d__Bacteria;p__Proteobacteria;c__Gammaproteobacteria;o__Pseudomonadales;f__Moraxellaceae;g__Acinetobacter;s__Acinetobacter nosocomialis	Built environment	City	city subway metal	Built environment	Built environment	Built environment	-73.97	40.79
3300011477_2	2	0	0	0	0	1	0	0	0	0	1	0	0	2	1	0	0	3300011477	3368279	194	25329	1	1	1	46	94.43	0.32	92.83	HQ	OTU-7993	d__Bacteria;p__Proteobacteria;c__Alphaproteobacteria;o__Caulobacterales;f__Caulobacteraceae;g__Brevundimonas;s__GCA_002434505.1	Built environment	City	city subway metal	Built environment	Built environment	Built environment	-73.97	40.79
3300011478_2	1	0	0	0	0	3	0	0	0	2	0	0	0	5	0	0	0	3300011478	4939707	251	28429	1	1	1	47	93.11	0.69	89.66	HQ	OTU-12377	d__Bacteria;p__Proteobacteria;c__Alphaproteobacteria;o__Rhizobiales;f__Rhizobiaceae;g__P6BS-III;s__	Built environment	City	city subway metal	Built environment	Built environment	Built environment	-73.86	40.88
3300011478_3	1	0	0	0	0	0	0	0	0	0	0	1	0	3	0	0	0	3300011478	3248508	12	555851	1	1	1	49	99.68	0.98	94.78	HQ	OTU-12378	d__Bacteria;p__Bacteroidota;c__Bacteroidia;o__Flavobacteriales;f__Weeksellaceae;g__UBA7623;s__	Built environment	City	city subway metal	Built environment	Built environment	Built environment	-73.86	40.88
3300011480_2	2	0	0	0	1	1	1	2	0	1	0	0	1	21	4	0	1	3300011480	4169348	83	87373	2	3	2	66	100	0.09	99.55	HQ	OTU-7450	d__Bacteria;p__Proteobacteria;c__Gammaproteobacteria;o__Pseudomonadales;f__Moraxellaceae;g__Acinetobacter;s__Acinetobacter nosocomialis	Built environment	City	city subway plastic	Built environment	Built environment	Built environment	-73.95	40.8
3300011481_3	0	0	0	0	0	0	0	0	0	0	0	0	0	4	1	0	0	3300011481	2355537	23	132099	1	3	1	40	100	0.16	99.2	HQ	OTU-17309	d__Bacteria;p__Bacteroidota;c__Bacteroidia;o__Flavobacteriales;f__Weeksellaceae;g__Chryseobacterium_A;s__	Built environment	City	city subway metal	Built environment	Built environment	Built environment	-73.98	40.68
3300011482_2	3	0	0	0	2	1	2	3	1	1	0	0	2	4	3	0	1	3300011482	4372903	14	468077	1	3	1	50	97.95	0.55	95.2	HQ	OTU-1759	d__Bacteria;p__Proteobacteria;c__Gammaproteobacteria;o__Pseudomonadales;f__Pseudomonadaceae;g__Pseudomonas_A;s__Pseudomonas_A stutzeri	Built environment	City	city subway metal	Built environment	Built environment	Built environment	-74.09	40.58
3300011482_3	2	0	0	0	1	1	1	2	0	1	0	0	1	20	3	0	1	3300011482	3867857	74	85263	1	3	1	63	100	0.09	99.55	HQ	OTU-7450	d__Bacteria;p__Proteobacteria;c__Gammaproteobacteria;o__Pseudomonadales;f__Moraxellaceae;g__Acinetobacter;s__Acinetobacter nosocomialis	Built environment	City	city subway metal	Built environment	Built environment	Built environment	-74.09	40.58
3300011483_1	1	0	0	0	2	1	1	2	0	1	0	0	0	3	1	0	0	3300011483	5541924	27	437513	1	1	1	45	97.26	1.35	90.51	HQ	OTU-17127	d__Bacteria;p__Proteobacteria;c__Alphaproteobacteria;o__Rhizobiales;f__Rhizobiaceae;g__Agrobacterium;s__	Built environment	City	city subway metal/plastic	Built environment	Built environment	Built environment	-73.9	40.67
3300011483_2	2	0	0	0	0	2	0	0	0	1	0	0	1	16	5	1	1	3300011483	4650908	120	74228	1	2	1	51	99.34	0.13	98.69	HQ	OTU-6130	d__Bacteria;p__Proteobacteria;c__Gammaproteobacteria;o__Pseudomonadales;f__Pseudomonadaceae;g__Pseudomonas_E;s__GCF_001511775.1	Built environment	City	city subway metal/plastic	Built environment	Built environment	Built environment	-73.9	40.67
3300011484_1	1	0	0	0	1	0	2	3	0	1	1	1	1	13	0	8	2	3300011484	4606583	18	315083	2	5	1	78	99.01	0.46	96.71	HQ	OTU-4915	d__Bacteria;p__Proteobacteria;c__Gammaproteobacteria;o__Enterobacterales;f__Enterobacteriaceae;g__Leclercia;s__Leclercia adecarboxylata	Built environment	City	city subway metal/plastic	Built environment	Built environment	Built environment	-73.95	40.67
3300011489_2	1	0	0	0	0	0	0	0	0	0	2	1	2	8	2	0	0	3300011489	3913555	86	83903	1	1	1	58	94.97	0.11	94.42	HQ	OTU-7938	d__Bacteria;p__Proteobacteria;c__Gammaproteobacteria;o__Xanthomonadales;f__Xanthomonadaceae;g__Stenotrophomonas;s__Stenotrophomonas sp3	Built environment	City	city subway metal	Built environment	Built environment	Built environment	-73.92	40.66
3300011491_1	1	0	0	0	1	1	1	2	1	1	0	0	3	3	2	0	1	3300011491	4543850	20	286899	1	3	1	54	99.59	0.38	97.69	HQ	OTU-14174	d__Bacteria;p__Proteobacteria;c__Gammaproteobacteria;o__Pseudomonadales;f__Pseudomonadaceae;g__Pseudomonas_A;s__Pseudomonas_A sp10	Built environment	City	city subway wood	Built environment	Built environment	Built environment	-73.95	40.66
3300011493_1	2	0	0	0	1	3	1	2	0	1	0	0	2	22	6	3	1	3300011493	5678548	72	136071	1	3	1	59	99.68	0.63	96.53	HQ	OTU-15593	d__Bacteria;p__Proteobacteria;c__Gammaproteobacteria;o__Pseudomonadales;f__Pseudomonadaceae;g__Pseudomonas_E;s__	Built environment	City	city subway metal	Built environment	Built environment	Built environment	-73.99	40.67
3300011493_2	1	0	0	0	0	0	0	0	0	0	1	3	1	6	1	0	0	3300011493	3617105	214	26386	1	2	1	53	93.34	0.69	89.89	HQ	OTU-8377	d__Bacteria;p__Proteobacteria;c__Gammaproteobacteria;o__Xanthomonadales;f__Xanthomonadaceae;g__Stenotrophomonas;s__GCA_002363375.1	Built environment	City	city subway metal	Built environment	Built environment	Built environment	-73.99	40.67
3300011494_3	0	0	0	0	0	0	0	0	0	0	0	0	0	4	2	0	0	3300011494	2642320	28	155821	1	2	1	38	99.51	0.9	95.01	HQ	OTU-17309	d__Bacteria;p__Bacteroidota;c__Bacteroidia;o__Flavobacteriales;f__Weeksellaceae;g__Chryseobacterium_A;s__	Built environment	City	city subway metal/plastic	Built environment	Built environment	Built environment	-73.85	40.75
3300011497_1	2	0	0	0	1	1	1	2	0	1	0	0	2	12	2	0	1	3300011497	5078501	25	315872	1	1	1	50	98.81	1.41	91.76	HQ	OTU-1080	d__Bacteria;p__Proteobacteria;c__Gammaproteobacteria;o__Pseudomonadales;f__Pseudomonadaceae;g__Pseudomonas_B;s__Pseudomonas_B luteola	Built environment	City	city subway metal	Built environment	Built environment	Built environment	-74.03	40.61
3300011501_1	0	0	0	0	0	0	0	0	0	0	3	0	2	2	0	1	1	3300011501	4761093	73	149092	1	1	3	49	98.1	3.29	81.65	HQ	OTU-3065	d__Bacteria;p__Firmicutes_A;c__Clostridia;o__Lachnospirales;f__Lachnospiraceae;g__Lachnoclostridium;s__UBA11728	Built environment	City	city subway wood	Built environment	Built environment	Built environment	-73.9	40.64
3300011503_1	3	0	0	0	2	1	2	4	1	1	0	0	2	4	3	0	1	3300011503	4338296	17	659332	1	4	1	53	99.04	1.37	92.19	HQ	OTU-1759	d__Bacteria;p__Proteobacteria;c__Gammaproteobacteria;o__Pseudomonadales;f__Pseudomonadaceae;g__Pseudomonas_A;s__Pseudomonas_A stutzeri	Built environment	City	city subway metal	Built environment	Built environment	Built environment	NULL	NULL
3300011503_2	1	0	0	0	0	0	0	0	0	0	0	0	1	5	0	0	1	3300011503	3166390	79	74530	2	1	1	69	98.92	0	98.92	HQ	OTU-11403	d__Bacteria;p__Bacteroidota;c__Bacteroidia;o__Flavobacteriales;f__Weeksellaceae;g__Empedobacter;s__Empedobacter falsenii	Built environment	City	city subway metal	Built environment	Built environment	Built environment	NULL	NULL
3300011504_1	1	0	0	0	1	1	1	2	0	1	0	0	0	2	0	0	0	3300011504	4821178	8	920541	1	1	1	43	98.78	0.28	97.38	HQ	OTU-16817	d__Bacteria;p__Proteobacteria;c__Alphaproteobacteria;o__Rhizobiales;f__Rhizobiaceae;g__Agrobacterium;s__Agrobacterium sp3	Built environment	City	city subway metal	Built environment	Built environment	Built environment	-73.97	40.68
3300011504_2	1	0	0	0	0	0	0	0	0	1	0	0	3	19	1	0	3	3300011504	4744138	20	928021	5	8	2	51	99.34	0.46	97.04	HQ	OTU-15444	d__Bacteria;p__Firmicutes;c__Bacilli;o__Bacillales_A;f__Planococcaceae;g__Lysinibacillus;s__Lysinibacillus fusiformis	Built environment	City	city subway metal	Built environment	Built environment	Built environment	-73.97	40.68
3300011504_3	1	0	0	0	1	0	2	3	0	0	0	0	0	10	0	4	1	3300011504	4078417	49	115845	1	5	1	68	98.64	0.41	96.59	HQ	OTU-712	d__Bacteria;p__Proteobacteria;c__Gammaproteobacteria;o__Enterobacterales;f__Enterobacteriaceae;g__Pantoea_B;s__Pantoea_B calida	Built environment	City	city subway metal	Built environment	Built environment	Built environment	-73.97	40.68
3300011505_1	1	0	0	0	1	0	2	3	0	1	1	1	1	13	0	8	2	3300011505	4665574	33	206348	1	5	1	76	99.6	0.5	97.1	HQ	OTU-4915	d__Bacteria;p__Proteobacteria;c__Gammaproteobacteria;o__Enterobacterales;f__Enterobacteriaceae;g__Leclercia;s__Leclercia adecarboxylata	Built environment	City	city subway wood	Built environment	Built environment	Built environment	-73.93	40.82
3300011506_2	1	0	0	0	0	0	0	0	0	0	2	1	1	7	3	0	0	3300011506	4600103	15	521470	1	3	1	69	98.97	0	98.97	HQ	OTU-14097	d__Bacteria;p__Proteobacteria;c__Gammaproteobacteria;o__Xanthomonadales;f__Xanthomonadaceae;g__Stenotrophomonas;s__	Built environment	City	city subway plastic	Built environment	Built environment	Built environment	NULL	NULL
3300011508_1	1	0	0	0	1	0	2	3	1	0	0	0	1	15	0	4	1	3300011508	4292886	15	479879	2	3	2	69	97.66	0.2	96.66	HQ	OTU-16921	d__Bacteria;p__Proteobacteria;c__Gammaproteobacteria;o__Enterobacterales;f__Enterobacteriaceae;g__Escherichia_A;s__GCA_002298805.1	Built environment	City	city subway wood	Built environment	Built environment	Built environment	-73.98	40.61
3300011511_2	2	0	0	0	1	1	1	2	0	2	0	0	2	23	4	0	1	3300011511	3804974	162	33301	1	2	2	42	94.83	0.68	91.43	HQ	OTU-17455	d__Bacteria;p__Proteobacteria;c__Gammaproteobacteria;o__Pseudomonadales;f__Moraxellaceae;g__Acinetobacter;s__	Built environment	City	city subway metal	Built environment	Built environment	Built environment	-74.01	40.7
3300011511_6	0	0	0	0	0	0	0	0	0	0	1	0	0	8	0	0	1	3300011511	2762751	10	460416	1	1	1	36	99.63	0	99.63	HQ	OTU-11606	d__Bacteria;p__Firmicutes;c__Bacilli;o__Lactobacillales;f__Enterococcaceae;g__Enterococcus;s__Enterococcus faecalis	Built environment	City	city subway metal	Built environment	Built environment	Built environment	-74.01	40.7
3300011512_3	1	0	0	0	2	0	2	3	0	0	0	0	1	12	1	6	1	3300011512	4326928	23	363501	1	3	1	63	97.89	1.37	91.04	HQ	OTU-11098	d__Bacteria;p__Proteobacteria;c__Gammaproteobacteria;o__Enterobacterales;f__Enterobacteriaceae;g__Atlantibacter;s__Atlantibacter hermannii	Built environment	City	city subway metal/plastic	Built environment	Built environment	Built environment	-73.9	40.75
3300011513_1	3	0	0	0	2	1	2	4	1	1	0	0	2	4	3	0	1	3300011513	4360817	119	65725	1	1	2	46	96.34	0.41	94.29	HQ	OTU-1759	d__Bacteria;p__Proteobacteria;c__Gammaproteobacteria;o__Pseudomonadales;f__Pseudomonadaceae;g__Pseudomonas_A;s__Pseudomonas_A stutzeri	Built environment	City	city subway metal	Built environment	Built environment	Built environment	-73.91	40.8
3300011513_4	0	0	0	0	0	0	0	0	0	1	0	0	0	3	1	0	1	3300011513	3125616	33	108891	1	1	1	52	98.82	0.53	96.17	HQ	OTU-4651	d__Bacteria;p__Bacteroidota;c__Bacteroidia;o__Flavobacteriales;f__Flavobacteriaceae;g__;s__	Built environment	City	city subway metal	Built environment	Built environment	Built environment	-73.91	40.8
3300011514_1	2	0	0	0	2	2	2	4	1	2	0	0	2	4	3	0	1	3300011514	4565131	36	248038	1	2	1	51	100	0.18	99.1	HQ	OTU-10834	d__Bacteria;p__Proteobacteria;c__Gammaproteobacteria;o__Pseudomonadales;f__Pseudomonadaceae;g__Pseudomonas_A;s__Pseudomonas_A stutzeri_J	Built environment	City	city subway metal	Built environment	Built environment	Built environment	-73.95	40.75
3300011516_2	0	0	0	0	0	0	0	0	0	0	0	0	0	4	1	0	0	3300011516	2488216	10	370522	1	1	1	40	100	0.16	99.2	HQ	OTU-17309	d__Bacteria;p__Bacteroidota;c__Bacteroidia;o__Flavobacteriales;f__Weeksellaceae;g__Chryseobacterium_A;s__	Built environment	City	city subway wood	Built environment	Built environment	Built environment	-73.9	40.66
3300011517_1	4	0	0	0	1	0	1	2	1	1	0	0	2	9	6	0	0	3300011517	3082501	28	158916	1	2	1	58	98.87	0.45	96.62	HQ	OTU-16614	d__Bacteria;p__Actinobacteriota;c__Actinobacteria;o__Corynebacteriales;f__Corynebacteriaceae;g__Corynebacterium;s__Corynebacterium variabile	Built environment	City	city subway metal	Built environment	Built environment	Built environment	-73.98	40.73
3300011517_3	2	0	0	0	0	0	0	0	0	0	0	0	0	2	0	0	0	3300011517	2771522	89	40897	2	1	1	47	92.32	4.18	71.42	HQ	OTU-5465	d__Bacteria;p__Proteobacteria;c__Alphaproteobacteria;o__Caulobacterales;f__Caulobacteraceae;g__Brevundimonas;s__	Built environment	City	city subway metal	Built environment	Built environment	Built environment	-73.98	40.73
3300011519_1	3	0	0	0	2	1	2	4	1	1	0	0	2	4	3	0	1	3300011519	4619045	19	458433	1	1	1	52	99.45	0.14	98.75	HQ	OTU-1759	d__Bacteria;p__Proteobacteria;c__Gammaproteobacteria;o__Pseudomonadales;f__Pseudomonadaceae;g__Pseudomonas_A;s__Pseudomonas_A stutzeri	Built environment	City	city subway metal/plastic	Built environment	Built environment	Built environment	-73.99	40.62
3300011519_2	1	0	0	0	1	0	2	3	0	1	1	1	1	12	0	7	1	3300011519	4573616	18	506259	1	8	2	73	97.82	0.46	95.52	HQ	OTU-4915	d__Bacteria;p__Proteobacteria;c__Gammaproteobacteria;o__Enterobacterales;f__Enterobacteriaceae;g__Leclercia;s__Leclercia adecarboxylata	Built environment	City	city subway metal/plastic	Built environment	Built environment	Built environment	-73.99	40.62
3300011520_1	1	0	0	0	2	0	2	3	1	1	1	1	1	25	3	6	1	3300011520	5200145	33	260292	1	7	4	77	99.31	2.09	88.86	HQ	OTU-17747	d__Bacteria;p__Proteobacteria;c__Gammaproteobacteria;o__Enterobacterales;f__Enterobacteriaceae;g__Pluralibacter;s__Pluralibacter gergoviae	Built environment	City	city subway metal	Built environment	Built environment	Built environment	-73.97	40.68
3300011521_2	1	0	0	0	1	0	2	3	0	1	1	0	1	18	2	7	1	3300011521	4790984	54	151270	1	4	3	70	94.83	0.08	94.43	HQ	OTU-9606	d__Bacteria;p__Proteobacteria;c__Gammaproteobacteria;o__Enterobacterales;f__Enterobacteriaceae;g__Klebsiella;s__Klebsiella pneumoniae	Built environment	City	city subway metal	Built environment	Built environment	Built environment	-73.91	40.77
3300011522_4	0	0	0	0	0	0	0	0	0	0	0	0	2	7	1	0	2	3300011522	3836751	84	81798	1	3	1	39	94.6	2.3	83.1	HQ	OTU-845	d__Bacteria;p__Firmicutes_A;c__Clostridia;o__Clostridiales;f__Clostridiaceae;g__Clostridium_J;s__Clostridium_J sulfidigenes	Built environment	City	city subway wood	Built environment	Built environment	Built environment	-73.94	40.8
3300011522_5	2	0	0	0	1	1	1	1	0	1	0	0	1	10	2	1	1	3300011522	2888011	91	50599	2	1	1	52	93.55	0.05	93.3	HQ	OTU-4244	d__Bacteria;p__Proteobacteria;c__Gammaproteobacteria;o__Pseudomonadales;f__Moraxellaceae;g__Acinetobacter;s__Acinetobacter radioresistens	Built environment	City	city subway wood	Built environment	Built environment	Built environment	-73.94	40.8
3300011522_7	1	0	0	0	0	0	0	0	0	0	0	0	0	6	0	0	1	3300011522	2672809	91	43266	1	1	1	38	96.65	1.72	88.05	HQ	OTU-4055	d__Bacteria;p__Bacteroidota;c__Bacteroidia;o__Flavobacteriales;f__Weeksellaceae;g__Chryseobacterium_A;s__GCA_002306185.1	Built environment	City	city subway wood	Built environment	Built environment	Built environment	-73.94	40.8
3300011524_1	1	0	0	0	1	0	2	3	0	1	2	1	2	13	2	7	1	3300011524	4766349	39	200421	1	6	1	73	99.77	0.4	97.77	HQ	OTU-13194	d__Bacteria;p__Proteobacteria;c__Gammaproteobacteria;o__Enterobacterales;f__Enterobacteriaceae;g__Enterobacter;s__Enterobacter steigerwaltii	Built environment	City	city subway metal	Built environment	Built environment	Built environment	-73.92	40.75
3300011526_1	1	0	0	0	1	0	2	3	0	0	1	0	1	13	0	4	1	3300011526	4497043	64	101692	1	2	1	70	96.61	0.74	92.91	HQ	OTU-4763	d__Bacteria;p__Proteobacteria;c__Gammaproteobacteria;o__Enterobacterales;f__Enterobacteriaceae;g__Enterobacter_D;s__GCF_900116015.1	Built environment	City	city subway metal	Built environment	Built environment	Built environment	-73.98	40.76
3300011526_2	3	0	0	0	2	1	2	4	2	1	0	0	2	2	3	0	1	3300011526	4418143	8	2530895	1	4	1	55	100	0.14	99.3	HQ	OTU-10668	d__Bacteria;p__Proteobacteria;c__Gammaproteobacteria;o__Pseudomonadales;f__Pseudomonadaceae;g__Pseudomonas_A;s__	Built environment	City	city subway metal	Built environment	Built environment	Built environment	-73.98	40.76
3300011526_3	1	0	0	0	1	0	0	0	0	0	0	1	1	3	0	0	0	3300011526	3942605	23	505858	1	1	1	47	99.95	1.15	94.2	HQ	OTU-15502	d__Bacteria;p__Proteobacteria;c__Gammaproteobacteria;o__Xanthomonadales;f__Xanthomonadaceae;g__Pseudoxanthomonas_A;s__	Built environment	City	city subway metal	Built environment	Built environment	Built environment	-73.98	40.76
3300011526_4	1	0	0	0	0	0	0	0	0	0	0	0	0	4	1	0	0	3300011526	2948827	10	830428	1	1	1	50	99.68	0.65	96.43	HQ	OTU-7937	d__Bacteria;p__Proteobacteria;c__Alphaproteobacteria;o__Caulobacterales;f__Caulobacteraceae;g__Brevundimonas;s__	Built environment	City	city subway metal	Built environment	Built environment	Built environment	-73.98	40.76
3300011527_2	1	0	0	0	2	0	2	3	0	0	0	0	2	12	1	6	1	3300011527	4386817	97	73731	1	4	1	75	98.58	1.26	92.28	HQ	OTU-11098	d__Bacteria;p__Proteobacteria;c__Gammaproteobacteria;o__Enterobacterales;f__Enterobacteriaceae;g__Atlantibacter;s__Atlantibacter hermannii	Built environment	City	city subway metal	Built environment	Built environment	Built environment	-73.58	40.75
3300011528_1	1	0	0	0	1	1	1	2	1	0	0	0	0	7	1	0	0	3300011528	6293130	24	404962	1	3	1	53	99.53	0	99.53	HQ	OTU-8434	d__Bacteria;p__Proteobacteria;c__Gammaproteobacteria;o__Betaproteobacteriales;f__Burkholderiaceae;g__Achromobacter;s__Achromobacter ruhlandii	Built environment	City	city subway metal	Built environment	Built environment	Built environment	-73.95	40.78
3300011528_2	0	0	0	0	0	0	0	0	0	0	0	0	0	4	1	0	0	3300011528	2440343	13	322138	1	3	1	39	99.02	0.16	98.22	HQ	OTU-17309	d__Bacteria;p__Bacteroidota;c__Bacteroidia;o__Flavobacteriales;f__Weeksellaceae;g__Chryseobacterium_A;s__	Built environment	City	city subway metal	Built environment	Built environment	Built environment	-73.95	40.78
3300011529_1	1	0	0	0	1	1	1	1	0	1	0	0	0	3	1	0	0	3300011529	4739395	11	612802	1	2	1	46	98.63	0.3	97.13	HQ	OTU-6598	d__Bacteria;p__Proteobacteria;c__Alphaproteobacteria;o__Rhizobiales;f__Rhizobiaceae;g__Agrobacterium;s__Agrobacterium sp4	Built environment	City	city subway metal	Built environment	Built environment	Built environment	-73.99	40.71
3300011529_2	0	0	0	0	0	0	0	0	0	0	0	0	0	5	1	0	0	3300011529	3042753	155	28570	1	1	1	48	99.08	1.49	91.63	HQ	OTU-7501	d__Bacteria;p__Proteobacteria;c__Alphaproteobacteria;o__Caulobacterales;f__Caulobacteraceae;g__Brevundimonas;s__Brevundimonas naejangsanensis_A	Built environment	City	city subway metal	Built environment	Built environment	Built environment	-73.99	40.71
3300011529_3	0	0	0	0	0	1	0	0	0	0	0	0	0	0	1	0	0	3300011529	2931698	30	128020	1	1	1	42	97.3	0.68	93.9	HQ	OTU-13891	d__Bacteria;p__Proteobacteria;c__Alphaproteobacteria;o__Rhodobacterales;f__Rhodobacteraceae;g__Paracoccus;s__Paracoccus sp2	Built environment	City	city subway metal	Built environment	Built environment	Built environment	-73.99	40.71
3300011530_1	1	0	0	0	2	1	1	1	0	0	0	1	1	5	0	0	0	3300011530	4835662	44	168031	1	1	1	52	99.59	1.11	94.04	HQ	OTU-11166	d__Bacteria;p__Proteobacteria;c__Alphaproteobacteria;o__Sphingomonadales;f__Sphingomonadaceae;g__Sphingobium;s__Sphingobium yanoikuyae	Built environment	City	city subway metal	Built environment	Built environment	Built environment	-73.84	40.9
3300011530_2	1	0	0	0	0	0	0	0	0	0	2	1	1	7	2	0	0	3300011530	4601102	11	613076	1	3	1	63	99.91	2.89	85.46	HQ	OTU-6081	d__Bacteria;p__Proteobacteria;c__Gammaproteobacteria;o__Xanthomonadales;f__Xanthomonadaceae;g__Stenotrophomonas;s__Stenotrophomonas maltophilia_AB	Built environment	City	city subway metal	Built environment	Built environment	Built environment	-73.84	40.9
3300011530_3	2	0	0	0	0	1	0	0	0	0	1	0	0	2	1	0	0	3300011530	3560077	119	45606	1	1	1	45	96.52	0.35	94.77	HQ	OTU-7993	d__Bacteria;p__Proteobacteria;c__Alphaproteobacteria;o__Caulobacterales;f__Caulobacteraceae;g__Brevundimonas;s__GCA_002434505.1	Built environment	City	city subway metal	Built environment	Built environment	Built environment	-73.84	40.9
3300011532_2	1	0	0	0	0	0	1	2	0	1	1	0	1	13	0	4	1	3300011532	4586916	47	308194	1	4	1	57	98.8	0.27	97.45	HQ	OTU-14549	d__Bacteria;p__Proteobacteria;c__Gammaproteobacteria;o__Enterobacterales;f__Enterobacteriaceae;g__RIT-PI-d;s__GCA_002421005.1	Built environment	City	city subway wood	Built environment	Built environment	Built environment	-73.92	40.86
3300011534_2	1	0	0	0	2	0	2	3	0	0	0	0	1	12	1	6	1	3300011534	4486015	35	210993	1	3	1	72	98.42	0.93	93.77	HQ	OTU-11098	d__Bacteria;p__Proteobacteria;c__Gammaproteobacteria;o__Enterobacterales;f__Enterobacteriaceae;g__Atlantibacter;s__Atlantibacter hermannii	Built environment	City	city subway metal	Built environment	Built environment	Built environment	-73.98	40.76
3300011535_1	2	0	0	0	1	2	1	2	1	1	1	0	1	20	4	3	1	3300011535	5804179	49	216933	2	3	1	66	99.92	0.14	99.22	HQ	OTU-8042	d__Bacteria;p__Proteobacteria;c__Gammaproteobacteria;o__Pseudomonadales;f__Pseudomonadaceae;g__Pseudomonas_E;s__Pseudomonas_E mosselii	Built environment	City	city subway metal	Built environment	Built environment	Built environment	-73.8	40.59
3300011536_5	3	0	0	0	1	1	1	3	0	1	0	0	2	4	1	0	0	3300011536	2569826	9	361060	2	1	1	38	100	0	100	HQ	OTU-5530	d__Bacteria;p__Proteobacteria;c__Gammaproteobacteria;o__Pseudomonadales;f__Moraxellaceae;g__Enhydrobacter;s__	Built environment	City	city subway metal	Built environment	Built environment	Built environment	-73.92	40.81
3300011538_2	1	0	0	0	2	1	2	3	1	1	0	0	3	3	2	0	1	3300011538	4109069	46	143282	2	2	2	55	97.78	3.24	81.58	HQ	OTU-14174	d__Bacteria;p__Proteobacteria;c__Gammaproteobacteria;o__Pseudomonadales;f__Pseudomonadaceae;g__Pseudomonas_A;s__Pseudomonas_A sp10	Built environment	City	city subway metal	Built environment	Built environment	Built environment	-73.8	40.7
3300011539_2	3	0	0	0	2	1	3	4	0	1	0	0	2	5	3	0	1	3300011539	4304251	180	37196	1	1	1	46	98.43	1.06	93.13	HQ	OTU-1759	d__Bacteria;p__Proteobacteria;c__Gammaproteobacteria;o__Pseudomonadales;f__Pseudomonadaceae;g__Pseudomonas_A;s__Pseudomonas_A stutzeri	Built environment	City	city subway metal	Built environment	Built environment	Built environment	-73.94	40.83
3300011540_2	1	0	0	0	1	0	2	3	0	0	0	0	0	10	1	4	1	3300011540	4039847	42	154179	1	5	1	68	98.64	0.41	96.59	HQ	OTU-712	d__Bacteria;p__Proteobacteria;c__Gammaproteobacteria;o__Enterobacterales;f__Enterobacteriaceae;g__Pantoea_B;s__Pantoea_B calida	Built environment	City	city subway metal	Built environment	Built environment	Built environment	-73.99	40.67
3300011541_3	1	0	0	0	2	0	2	3	0	0	0	0	1	12	1	6	1	3300011541	4411468	31	238582	1	6	2	71	97.71	0.92	93.11	HQ	OTU-11098	d__Bacteria;p__Proteobacteria;c__Gammaproteobacteria;o__Enterobacterales;f__Enterobacteriaceae;g__Atlantibacter;s__Atlantibacter hermannii	Built environment	City	city subway metal	Built environment	Built environment	Built environment	-73.97	40.68
3300011542_2	1	0	0	0	0	2	0	0	0	0	0	0	0	2	0	0	0	3300011542	4404922	214	31078	1	1	1	48	95.2	0.89	90.75	HQ	OTU-11872	d__Bacteria;p__Proteobacteria;c__Alphaproteobacteria;o__Rhizobiales;f__Rhizobiaceae;g__Ochrobactrum;s__Ochrobactrum intermedium	Built environment	City	city subway metal	Built environment	Built environment	Built environment	-73.99	40.74
3300011543_1	1	0	0	0	2	1	1	1	0	1	0	0	0	2	0	0	0	3300011543	6190376	46	191493	1	1	1	50	97.67	0.78	93.77	HQ	OTU-2905	d__Bacteria;p__Proteobacteria;c__Alphaproteobacteria;o__Rhizobiales;f__Rhizobiaceae;g__Neorhizobium;s__GCA_002364715.1	Built environment	City	city subway metal	Built environment	Built environment	Built environment	-73.97	40.76
3300011543_2	1	0	0	0	0	0	0	0	0	1	0	0	3	16	1	0	2	3300011543	4578813	30	263574	1	7	1	39	99.34	0.99	94.39	HQ	OTU-15444	d__Bacteria;p__Firmicutes;c__Bacilli;o__Bacillales_A;f__Planococcaceae;g__Lysinibacillus;s__Lysinibacillus sp1	Built environment	City	city subway metal	Built environment	Built environment	Built environment	-73.97	40.76
3300011544_1	1	0	0	0	1	0	2	3	0	1	1	1	1	13	0	6	1	3300011544	4636840	27	287815	2	7	2	76	99.01	0.48	96.61	HQ	OTU-4915	d__Bacteria;p__Proteobacteria;c__Gammaproteobacteria;o__Enterobacterales;f__Enterobacteriaceae;g__Leclercia;s__Leclercia adecarboxylata	Built environment	City	city subway metal	Built environment	Built environment	Built environment	-73.96	40.8
3300011545_1	4	0	0	0	2	1	2	3	1	1	0	0	2	2	5	0	1	3300011545	4923636	12	763051	1	3	1	49	99.49	0.2	98.49	HQ	OTU-7370	d__Bacteria;p__Proteobacteria;c__Gammaproteobacteria;o__Pseudomonadales;f__Pseudomonadaceae;g__Pseudomonas_A;s__Pseudomonas_A stutzeri_M	Built environment	City	city subway metal	Built environment	Built environment	Built environment	-73.94	40.83
3300011546_3	1	0	0	0	0	1	0	0	0	0	0	1	1	4	0	0	1	3300011546	3848422	67	85280	1	1	1	46	97.94	0.48	95.54	HQ	OTU-13804	d__Bacteria;p__Bacteroidota;c__Bacteroidia;o__Sphingobacteriales;f__Sphingobacteriaceae;g__Sphingobacterium;s__GCA_002322865.1	Built environment	City	city subway metal	Built environment	Built environment	Built environment	-74	40.71
3300011547_2	1	0	0	0	2	0	2	3	0	0	0	0	1	11	1	5	1	3300011547	4453634	35	314313	1	1	1	62	97.71	0.87	93.36	HQ	OTU-11098	d__Bacteria;p__Proteobacteria;c__Gammaproteobacteria;o__Enterobacterales;f__Enterobacteriaceae;g__Atlantibacter;s__Atlantibacter hermannii	Built environment	City	city subway metal	Built environment	Built environment	Built environment	-73.97	40.68
3300011549_2	3	0	0	0	1	0	1	1	0	1	0	0	0	11	3	0	0	3300011549	3021347	20	435925	1	3	1	56	98.2	1.01	93.15	HQ	OTU-16416	d__Bacteria;p__Actinobacteriota;c__Actinobacteria;o__Corynebacteriales;f__Corynebacteriaceae;g__Corynebacterium;s__Corynebacterium provencense	Built environment	City	city subway metal	Built environment	Built environment	Built environment	-73.85	40.89
3300011549_3	1	0	0	0	0	0	0	0	0	0	0	0	0	10	0	0	1	3300011549	2006854	96	33137	1	2	1	55	98.41	0	98.41	HQ	OTU-16415	d__Bacteria;p__Firmicutes;c__Bacilli;o__Lactobacillales;f__Lactobacillaceae;g__Leuconostoc;s__Leuconostoc mesenteroides	Built environment	City	city subway metal	Built environment	Built environment	Built environment	-73.85	40.89
3300011550_1	1	0	0	0	1	0	2	3	0	1	2	1	2	14	1	7	1	3300011550	4699986	13	513380	1	7	1	72	99.47	0.2	98.47	HQ	OTU-13194	d__Bacteria;p__Proteobacteria;c__Gammaproteobacteria;o__Enterobacterales;f__Enterobacteriaceae;g__Enterobacter;s__Enterobacter steigerwaltii	Built environment	City	city subway wood	Built environment	Built environment	Built environment	-73.9	40.67
3300011550_2	1	0	0	0	0	0	0	0	0	0	2	1	1	9	3	0	0	3300011550	4663330	232	26638	1	3	1	66	99	2.6	86	HQ	OTU-10681	d__Bacteria;p__Proteobacteria;c__Gammaproteobacteria;o__Xanthomonadales;f__Xanthomonadaceae;g__Stenotrophomonas;s__Stenotrophomonas maltophilia	Built environment	City	city subway wood	Built environment	Built environment	Built environment	-73.9	40.67
3300011554_1	1	0	0	0	2	0	2	3	0	0	0	0	1	13	1	6	1	3300011554	4350980	34	180566	2	5	1	77	98.53	2.04	88.33	HQ	OTU-4102	d__Bacteria;p__Proteobacteria;c__Gammaproteobacteria;o__Enterobacterales;f__Enterobacteriaceae;g__Atlantibacter;s__GCA_002358165.1	Built environment	City	city subway metal	Built environment	Built environment	Built environment	-73.89	40.88
3300011556_1	0	0	0	0	3	1	1	1	1	1	0	0	3	2	1	0	1	3300011556	4007996	78	80263	1	2	2	53	93.55	1.37	86.7	HQ	OTU-14174	d__Bacteria;p__Proteobacteria;c__Gammaproteobacteria;o__Pseudomonadales;f__Pseudomonadaceae;g__Pseudomonas_A;s__Pseudomonas_A sp10	Built environment	City	city subway wood	Built environment	Built environment	Built environment	-74	40.71
3300011559_2	3	0	0	0	2	1	2	4	2	1	0	0	2	4	3	0	1	3300011559	4413035	19	407631	1	3	1	46	97.13	0.14	96.43	HQ	OTU-1759	d__Bacteria;p__Proteobacteria;c__Gammaproteobacteria;o__Pseudomonadales;f__Pseudomonadaceae;g__Pseudomonas_A;s__Pseudomonas_A stutzeri	Built environment	City	city subway wood	Built environment	Built environment	Built environment	-73.95	40.7
3300011560_3	1	0	0	0	1	1	1	2	1	3	0	0	1	12	4	0	2	3300011560	3343251	180	32326	1	2	1	43	94.13	4.59	71.18	HQ	OTU-13061	d__Bacteria;p__Proteobacteria;c__Gammaproteobacteria;o__Pseudomonadales;f__Moraxellaceae;g__Acinetobacter;s__Acinetobacter ursingii	Built environment	City	city subway wood	Built environment	Built environment	Built environment	-73.95	40.68
3300011562_1	1	0	0	0	1	0	2	3	0	1	1	1	2	12	1	5	1	3300011562	4732232	44	165390	1	6	1	60	98.18	2.12	87.58	HQ	OTU-13604	d__Bacteria;p__Proteobacteria;c__Gammaproteobacteria;o__Enterobacterales;f__Enterobacteriaceae;g__Enterobacter;s__	Built environment	City	city subway metal	Built environment	Built environment	Built environment	-73.94	40.74
3300011562_2	3	1	1	1	2	1	2	4	0	2	0	0	2	4	3	0	1	3300011562	4443295	66	132827	2	1	2	48	99.36	0.14	98.66	HQ	OTU-1759	d__Bacteria;p__Proteobacteria;c__Gammaproteobacteria;o__Pseudomonadales;f__Pseudomonadaceae;g__Pseudomonas_A;s__Pseudomonas_A stutzeri	Built environment	City	city subway metal	Built environment	Built environment	Built environment	-73.94	40.74
3300011563_1	1	0	0	0	0	2	0	0	0	0	0	0	1	1	1	0	0	3300011563	4096337	196	31602	1	1	1	47	98.45	0.83	94.3	HQ	OTU-1577	d__Bacteria;p__Proteobacteria;c__Alphaproteobacteria;o__Rhodobacterales;f__Rhodobacteraceae;g__Paracoccus;s__	Built environment	City	city subway metal	Built environment	Built environment	Built environment	-73.93	40.75
3300011563_4	1	0	0	0	0	0	1	1	0	0	0	0	3	13	4	0	2	3300011563	3046908	92	60274	1	5	1	48	99.45	4.05	79.2	HQ	OTU-985	d__Bacteria;p__Firmicutes;c__Bacilli;o__Staphylococcales;f__Staphylococcaceae;g__Staphylococcus_A;s__Staphylococcus_A sciuri	Built environment	City	city subway metal	Built environment	Built environment	Built environment	-73.93	40.75
3300011563_7	1	0	0	0	0	0	0	0	0	0	0	0	0	9	0	0	1	3300011563	1644904	9	358366	1	1	1	51	98.88	0	98.88	HQ	OTU-1581	d__Bacteria;p__Firmicutes;c__Bacilli;o__Lactobacillales;f__Lactobacillaceae;g__Leuconostoc;s__UBA8811	Built environment	City	city subway metal	Built environment	Built environment	Built environment	-73.93	40.75
3300011564_3	1	0	0	0	1	0	2	3	0	1	1	1	1	13	0	8	2	3300011564	4626181	27	344169	1	4	1	65	99.01	0.46	96.71	HQ	OTU-4915	d__Bacteria;p__Proteobacteria;c__Gammaproteobacteria;o__Enterobacterales;f__Enterobacteriaceae;g__Leclercia;s__Leclercia adecarboxylata	Built environment	City	city subway metal/plastic	Built environment	Built environment	Built environment	-73.88	40.67
3300011565_1	1	0	0	0	0	0	0	0	0	0	1	3	1	5	1	0	0	3300011565	3834941	20	358689	1	1	1	56	99.24	0.65	95.99	HQ	OTU-4951	d__Bacteria;p__Proteobacteria;c__Gammaproteobacteria;o__Xanthomonadales;f__Xanthomonadaceae;g__Stenotrophomonas;s__Stenotrophomonas acidaminiphila	Built environment	City	city subway wood	Built environment	Built environment	Built environment	-73.98	40.73
3300011566_1	3	0	0	0	2	1	4	6	1	1	0	0	2	4	4	0	1	3300011566	4673227	117	84594	1	3	1	51	99.45	4.32	77.85	HQ	OTU-1759	d__Bacteria;p__Proteobacteria;c__Gammaproteobacteria;o__Pseudomonadales;f__Pseudomonadaceae;g__Pseudomonas_A;s__Pseudomonas_A stutzeri	Built environment	City	city subway metal/plastic	Built environment	Built environment	Built environment	-73.81	40.7
3300011569_3	0	0	0	0	0	0	0	0	0	0	1	5	0	1	0	0	0	3300011569	2278107	21	174952	1	2	1	40	99.98	0	99.98	HQ	OTU-10177	d__Bacteria;p__Bacteroidota;c__Bacteroidia;o__Bacteroidales;f__Dysgonomonadaceae;g__UBA5287;s__	Built environment	City	city subway metal/plastic	Built environment	Built environment	Built environment	-73.86	40.69
3300011570_1	1	0	0	0	0	0	0	0	0	0	2	1	2	10	4	0	0	3300011570	4749319	31	247064	1	3	1	69	99.66	0	99.66	HQ	OTU-17028	d__Bacteria;p__Proteobacteria;c__Gammaproteobacteria;o__Xanthomonadales;f__Xanthomonadaceae;g__Stenotrophomonas;s__	Built environment	City	city subway metal	Built environment	Built environment	Built environment	-74.01	40.7
3300011571_1	1	0	0	0	0	1	1	2	0	2	1	6	1	6	1	0	0	3300011571	5822716	52	215037	2	6	2	67	100	1.43	92.85	HQ	OTU-8350	d__Bacteria;p__Bacteroidota;c__Bacteroidia;o__Sphingobacteriales;f__Sphingobacteriaceae;g__Sphingobacterium;s__	Built environment	City	city subway missing	Built environment	Built environment	Built environment	-73.98	40.69
3300011571_2	1	0	0	0	0	2	0	0	0	0	1	0	0	2	2	0	0	3300011571	3653249	178	30423	1	1	1	46	98.38	1.7	89.88	HQ	OTU-10978	d__Bacteria;p__Proteobacteria;c__Alphaproteobacteria;o__Caulobacterales;f__Caulobacteraceae;g__Brevundimonas;s__GCA_002484265.1	Built environment	City	city subway missing	Built environment	Built environment	Built environment	-73.98	40.69
3300011572_3	1	0	0	0	0	0	0	0	0	0	0	0	1	1	0	0	1	3300011572	1964313	36	119260	1	1	1	35	99.63	1.12	94.03	HQ	OTU-7935	d__Bacteria;p__Firmicutes;c__Bacilli;o__Lactobacillales;f__Streptococcaceae;g__Streptococcus;s__Streptococcus sp2	Built environment	City	city subway metal	Built environment	Built environment	Built environment	-73.98	40.74
3300011575_2	2	0	0	0	1	1	1	1	1	1	0	0	1	1	1	0	0	3300011575	4056543	16	600811	1	1	1	47	98.44	0	98.44	HQ	OTU-5441	d__Bacteria;p__Proteobacteria;c__Alphaproteobacteria;o__Rhizobiales;f__Rhizobiaceae;g__Pseudorhizobium;s__	Built environment	City	city subway metal	Built environment	Built environment	Built environment	-73.9	40.64
3300011575_4	1	0	0	0	0	0	0	0	0	0	0	0	0	5	1	0	0	3300011575	2942012	10	730755	1	1	1	50	99.68	0.16	98.88	HQ	OTU-5435	d__Bacteria;p__Proteobacteria;c__Alphaproteobacteria;o__Caulobacterales;f__Caulobacteraceae;g__Brevundimonas;s__GCA_002419815.1	Built environment	City	city subway metal	Built environment	Built environment	Built environment	-73.9	40.64
3300011575_5	3	0	0	0	1	1	1	4	0	1	0	0	2	4	1	0	0	3300011575	2568137	68	85137	1	3	1	39	100	0	100	HQ	OTU-5530	d__Bacteria;p__Proteobacteria;c__Gammaproteobacteria;o__Pseudomonadales;f__Moraxellaceae;g__Enhydrobacter;s__Enhydrobacter aerosaccus	Built environment	City	city subway metal	Built environment	Built environment	Built environment	-73.9	40.64
3300011576_2	0	0	0	0	0	0	0	1	1	0	2	0	7	4	2	0	1	3300011576	3301652	24	208329	1	1	1	34	99.07	2.1	88.57	HQ	OTU-12481	d__Bacteria;p__Firmicutes_A;c__Clostridia;o__Tissierellales;f__Sedimentibacteraceae;g__Sedimentibacter;s__GCA_002494095.1	Built environment	City	city subway metal/plastic	Built environment	Built environment	Built environment	-73.91	40.75
3300011577_1	3	0	0	0	2	1	2	4	2	1	0	0	2	4	3	0	1	3300011577	4650512	22	545047	1	2	1	52	99.8	0.14	99.1	HQ	OTU-1759	d__Bacteria;p__Proteobacteria;c__Gammaproteobacteria;o__Pseudomonadales;f__Pseudomonadaceae;g__Pseudomonas_A;s__Pseudomonas_A stutzeri	Built environment	City	city subway metal	Built environment	Built environment	Built environment	-73.98	40.78
3300011578_1	1	0	0	0	0	1	1	2	0	2	1	7	1	6	0	0	0	3300011578	6541727	27	430794	1	1	1	69	99.84	1.9	90.34	HQ	OTU-4618	d__Bacteria;p__Bacteroidota;c__Bacteroidia;o__Sphingobacteriales;f__Sphingobacteriaceae;g__Sphingobacterium;s__Sphingobacterium sp2	Built environment	City	city subway metal	Built environment	Built environment	Built environment	-73.8	40.7
3300011578_2	2	0	0	0	2	2	2	4	1	2	0	0	2	4	3	0	1	3300011578	4794009	21	466881	1	2	1	55	100	0.14	99.3	HQ	OTU-10834	d__Bacteria;p__Proteobacteria;c__Gammaproteobacteria;o__Pseudomonadales;f__Pseudomonadaceae;g__Pseudomonas_A;s__Pseudomonas_A stutzeri_J	Built environment	City	city subway metal	Built environment	Built environment	Built environment	-73.8	40.7
3300011580_3	1	0	0	0	0	0	0	0	0	1	0	0	2	14	6	0	2	3300011580	2762388	23	480057	1	3	1	47	94.44	0	94.44	HQ	OTU-581	d__Bacteria;p__Firmicutes;c__Bacilli;o__Staphylococcales;f__Staphylococcaceae;g__Staphylococcus;s__Staphylococcus saprophyticus	Built environment	City	city subway metal	Built environment	Built environment	Built environment	-73.94	40.8
3300011580_4	1	0	0	0	0	0	0	0	0	1	0	0	3	9	5	0	0	3300011580	2694196	7	550262	1	1	1	46	98.68	0	98.68	HQ	OTU-13796	d__Bacteria;p__Actinobacteriota;c__Actinobacteria;o__Actinomycetales;f__Micrococcaceae;g__Kocuria;s__Kocuria indica	Built environment	City	city subway metal	Built environment	Built environment	Built environment	-73.94	40.8
3300011580_6	1	0	0	0	0	0	0	0	0	1	0	0	4	5	4	0	1	3300011580	2385338	29	151982	1	2	2	48	98.55	0.69	95.1	HQ	OTU-13797	d__Bacteria;p__Actinobacteriota;c__Actinobacteria;o__Actinomycetales;f__Micrococcaceae;g__Micrococcus;s__Micrococcus luteus	Built environment	City	city subway metal	Built environment	Built environment	Built environment	-73.94	40.8
3300011581_5	3	0	0	0	1	1	1	2	1	1	0	0	1	8	2	0	1	3300011581	2971555	119	33983	1	5	1	69	97.91	0	97.91	HQ	OTU-6820	d__Bacteria;p__Proteobacteria;c__Gammaproteobacteria;o__Pseudomonadales;f__Moraxellaceae;g__Acinetobacter;s__Acinetobacter schindleri	Built environment	City	city subway wood	Built environment	Built environment	Built environment	-73.99	40.61
3300011582_2	2	0	0	0	0	0	1	1	0	0	0	1	0	5	0	0	0	3300011582	2887862	262	14960	1	1	2	43	95.35	2.8	81.35	HQ	OTU-7394	d__Bacteria;p__Actinobacteriota;c__Actinobacteria;o__Actinomycetales;f__Microbacteriaceae;g__Microbacterium;s__	Built environment	City	city subway metal	Built environment	Built environment	Built environment	-73.91	40.69
3300011583_1	1	0	0	0	0	3	0	0	1	1	0	0	1	16	4	1	1	3300011583	5352692	74	129933	1	4	1	59	95.67	1.6	87.67	HQ	OTU-408	d__Bacteria;p__Proteobacteria;c__Gammaproteobacteria;o__Pseudomonadales;f__Pseudomonadaceae;g__Pseudomonas_E;s__Pseudomonas_E sp34	Built environment	City	city subway metal/plastic	Built environment	Built environment	Built environment	-73.99	40.74
3300011583_3	3	0	0	0	2	1	2	4	1	1	0	0	2	4	3	0	1	3300011583	4576244	32	213777	1	2	1	53	99.45	0.14	98.75	HQ	OTU-1759	d__Bacteria;p__Proteobacteria;c__Gammaproteobacteria;o__Pseudomonadales;f__Pseudomonadaceae;g__Pseudomonas_A;s__Pseudomonas_A stutzeri	Built environment	City	city subway metal/plastic	Built environment	Built environment	Built environment	-73.99	40.74
3300011584_4	1	0	0	0	0	0	0	0	0	0	0	0	0	6	0	0	1	3300011584	3192971	20	241896	1	2	1	43	98.87	0.19	97.92	HQ	OTU-11794	d__Bacteria;p__Firmicutes;c__Bacilli;o__Lactobacillales;f__Enterococcaceae;g__Enterococcus_D;s__Enterococcus_D casseliflavus	Built environment	City	city subway wood	Built environment	Built environment	Built environment	-73.94	40.71
3300011585_2	1	0	0	0	1	0	2	3	0	2	2	1	2	12	2	5	2	3300011585	4130198	495	9684	1	3	2	53	90.82	0.63	87.67	HQ	OTU-3225	d__Bacteria;p__Proteobacteria;c__Gammaproteobacteria;o__Enterobacterales;f__Enterobacteriaceae;g__Leclercia;s__GCA_002416465.1	Built environment	City	city subway metalplastic	Built environment	Built environment	Built environment	-73.97	40.68
3300011586_1	1	0	0	0	0	0	0	0	0	0	0	4	0	0	0	0	0	3300011586	5406888	31	292126	1	2	1	48	99.23	1.25	92.98	HQ	OTU-9293	d__Bacteria;p__Bacteroidota;c__Bacteroidia;o__Bacteroidales;f__Tannerellaceae;g__UBA4116;s__	Built environment	City	city subway metal	Built environment	Built environment	Built environment	-73.93	40.75
3300011586_2	1	0	0	0	1	0	2	3	0	1	2	1	2	15	1	7	1	3300011586	4842644	28	323942	1	6	1	69	99.32	3.8	80.32	HQ	OTU-13194	d__Bacteria;p__Proteobacteria;c__Gammaproteobacteria;o__Enterobacterales;f__Enterobacteriaceae;g__Enterobacter;s__Enterobacter steigerwaltii	Built environment	City	city subway metal	Built environment	Built environment	Built environment	-73.93	40.75
3300011587_2	1	0	0	0	0	1	1	2	0	2	1	6	1	6	0	0	0	3300011587	6534355	25	398648	1	1	1	70	99.84	2.14	89.14	HQ	OTU-4618	d__Bacteria;p__Bacteroidota;c__Bacteroidia;o__Sphingobacteriales;f__Sphingobacteriaceae;g__Sphingobacterium;s__Sphingobacterium sp2	Built environment	City	city subway metal	Built environment	Built environment	Built environment	-73.81	40.7
3300011587_3	1	0	0	0	1	0	2	3	0	1	1	1	2	12	0	6	2	3300011587	4739385	31	367389	1	6	1	78	99.7	0.94	95	HQ	OTU-14327	d__Bacteria;p__Proteobacteria;c__Gammaproteobacteria;o__Enterobacterales;f__Enterobacteriaceae;g__Leclercia;s__Leclercia adecarboxylata_C	Built environment	City	city subway metal	Built environment	Built environment	Built environment	-73.81	40.7
3300011587_4	1	0	0	0	0	0	0	0	0	0	2	1	1	9	2	0	0	3300011587	4333593	21	399480	1	4	1	66	99.66	0.34	97.96	HQ	OTU-6507	d__Bacteria;p__Proteobacteria;c__Gammaproteobacteria;o__Xanthomonadales;f__Xanthomonadaceae;g__Stenotrophomonas;s__	Built environment	City	city subway metal	Built environment	Built environment	Built environment	-73.81	40.7
3300011588_1	3	0	0	0	2	1	2	4	1	1	0	0	2	4	3	0	1	3300011588	4442055	15	458423	1	2	1	50	99.45	0.55	96.7	HQ	OTU-1759	d__Bacteria;p__Proteobacteria;c__Gammaproteobacteria;o__Pseudomonadales;f__Pseudomonadaceae;g__Pseudomonas_A;s__Pseudomonas_A stutzeri	Built environment	City	city subway wood	Built environment	Built environment	Built environment	-74.01	40.7
3300011590_1	1	0	0	0	2	0	2	3	1	1	1	1	1	27	3	6	1	3300011590	4973360	42	156007	1	4	2	66	98.86	1.38	91.96	HQ	OTU-17747	d__Bacteria;p__Proteobacteria;c__Gammaproteobacteria;o__Enterobacterales;f__Enterobacteriaceae;g__Pluralibacter;s__Pluralibacter gergoviae	Built environment	City	city subway metal	Built environment	Built environment	Built environment	-73.97	40.75
3300011590_3	2	0	0	0	0	0	0	0	0	0	0	0	0	5	1	0	0	3300011590	3537172	82	86536	1	1	1	48	99.98	1.69	91.53	HQ	OTU-5052	d__Bacteria;p__Proteobacteria;c__Alphaproteobacteria;o__Caulobacterales;f__Caulobacteraceae;g__Brevundimonas;s__GCA_002430835.1	Built environment	City	city subway metal	Built environment	Built environment	Built environment	-73.97	40.75
3300011591_4	1	0	0	0	0	0	0	0	0	0	0	0	0	3	1	0	0	3300011591	2851579	13	447315	1	1	1	48	99.35	0.32	97.75	HQ	OTU-7937	d__Bacteria;p__Proteobacteria;c__Alphaproteobacteria;o__Caulobacterales;f__Caulobacteraceae;g__Brevundimonas;s__	Built environment	City	city subway wood	Built environment	Built environment	Built environment	-74	40.74
3300011592_2	1	0	0	0	0	0	0	0	0	0	0	0	1	11	1	0	0	3300011592	3548779	101	60614	1	2	1	47	99.49	0	99.49	HQ	OTU-13245	d__Bacteria;p__Actinobacteriota;c__Actinobacteria;o__Actinomycetales;f__Microbacteriaceae;g__Microbacterium;s__GCA_002456035.1	Built environment	City	city subway metal	Built environment	Built environment	Built environment	-74	40.71
3300011593_1	1	0	0	0	1	0	2	3	0	1	1	1	1	14	0	8	2	3300011593	4804726	48	258277	1	4	2	70	99.01	1.94	89.31	HQ	OTU-4915	d__Bacteria;p__Proteobacteria;c__Gammaproteobacteria;o__Enterobacterales;f__Enterobacteriaceae;g__Leclercia;s__Leclercia adecarboxylata	Built environment	City	city subway wood	Built environment	Built environment	Built environment	-73.96	40.68
3300011593_2	1	0	0	0	0	0	0	0	0	0	1	3	1	0	0	0	0	3300011593	4747757	19	743657	1	1	1	46	99.62	1.73	90.97	HQ	OTU-2175	d__Bacteria;p__Bacteroidota;c__Bacteroidia;o__Bacteroidales;f__Tannerellaceae;g__UBA4116;s__GCA_002381645.1	Built environment	City	city subway wood	Built environment	Built environment	Built environment	-73.96	40.68
3300011593_3	2	0	0	0	1	1	1	2	0	1	0	0	1	21	4	0	1	3300011593	3900305	71	75280	1	1	2	49	100	0.04	99.8	HQ	OTU-7450	d__Bacteria;p__Proteobacteria;c__Gammaproteobacteria;o__Pseudomonadales;f__Moraxellaceae;g__Acinetobacter;s__Acinetobacter nosocomialis	Built environment	City	city subway wood	Built environment	Built environment	Built environment	-73.96	40.68
3300011595_1	4	0	0	0	2	1	2	4	1	1	0	0	2	4	3	0	1	3300011595	4639394	25	547733	1	3	1	52	99.59	3.68	81.19	HQ	OTU-1759	d__Bacteria;p__Proteobacteria;c__Gammaproteobacteria;o__Pseudomonadales;f__Pseudomonadaceae;g__Pseudomonas_A;s__Pseudomonas_A stutzeri	Built environment	City	city subway metal	Built environment	Built environment	Built environment	-73.91	40.8
3300011595_3	1	0	0	0	0	0	0	0	0	0	0	0	0	5	1	0	0	3300011595	3086040	30	172478	1	1	1	47	100	0.32	98.4	HQ	OTU-13062	d__Bacteria;p__Proteobacteria;c__Alphaproteobacteria;o__Caulobacterales;f__Caulobacteraceae;g__Brevundimonas;s__Brevundimonas sp8	Built environment	City	city subway metal	Built environment	Built environment	Built environment	-73.91	40.8
3300011596_1	1	0	0	0	1	0	2	3	0	0	0	0	0	10	1	4	1	3300011596	4083138	37	140600	1	6	1	73	98.64	0.41	96.59	HQ	OTU-712	d__Bacteria;p__Proteobacteria;c__Gammaproteobacteria;o__Enterobacterales;f__Enterobacteriaceae;g__Pantoea_B;s__Pantoea_B calida	Built environment	City	city subway metal	Built environment	Built environment	Built environment	-73.94	40.71
3300011596_4	0	0	0	0	0	0	0	0	0	0	2	0	0	11	0	0	3	3300011596	2890387	210	18236	1	3	1	41	97.1	1.31	90.55	HQ	OTU-7352	d__Bacteria;p__Firmicutes;c__Bacilli;o__Lactobacillales;f__Enterococcaceae;g__Enterococcus_B;s__Enterococcus_B durans	Built environment	City	city subway metal	Built environment	Built environment	Built environment	-73.94	40.71
3300011597_1	0	0	0	0	1	1	1	1	0	1	0	0	0	2	0	0	0	3300011597	5756996	430	17675	1	1	1	43	93.99	2.66	80.69	HQ	OTU-16817	d__Bacteria;p__Proteobacteria;c__Alphaproteobacteria;o__Rhizobiales;f__Rhizobiaceae;g__Agrobacterium;s__Agrobacterium sp3	Built environment	City	city subway wood	Built environment	Built environment	Built environment	-73.97	40.75
3300011599_1	1	0	0	0	1	0	2	3	0	1	1	1	1	13	0	8	2	3300011599	4702824	23	351052	2	6	1	77	99.6	0.67	96.25	HQ	OTU-4915	d__Bacteria;p__Proteobacteria;c__Gammaproteobacteria;o__Enterobacterales;f__Enterobacteriaceae;g__Leclercia;s__Leclercia adecarboxylata	Built environment	City	city subway metal	Built environment	Built environment	Built environment	-73.96	40.68
3300011599_2	2	0	0	0	2	1	2	3	1	1	0	0	3	3	3	0	1	3300011599	4626024	27	229883	1	2	1	49	99.59	0.14	98.89	HQ	OTU-4268	d__Bacteria;p__Proteobacteria;c__Gammaproteobacteria;o__Pseudomonadales;f__Pseudomonadaceae;g__Pseudomonas_A;s__Pseudomonas_A stutzeri_P	Built environment	City	city subway metal	Built environment	Built environment	Built environment	-73.96	40.68
3300011600_1	1	0	0	0	2	1	2	3	1	1	0	0	3	4	2	0	0	3300011600	4361116	38	206642	1	3	1	46	97.37	0.79	93.42	HQ	OTU-14174	d__Bacteria;p__Proteobacteria;c__Gammaproteobacteria;o__Pseudomonadales;f__Pseudomonadaceae;g__Pseudomonas_A;s__Pseudomonas_A sp10	Built environment	City	city subway wood	Built environment	Built environment	Built environment	-73.94	40.63
3300011601_1	3	1	1	1	2	1	2	4	2	1	0	0	2	4	3	0	1	3300011601	4755783	21	414689	1	2	1	51	99.59	0.55	96.84	HQ	OTU-1759	d__Bacteria;p__Proteobacteria;c__Gammaproteobacteria;o__Pseudomonadales;f__Pseudomonadaceae;g__Pseudomonas_A;s__Pseudomonas_A stutzeri	Built environment	City	city subway metal	Built environment	Built environment	Built environment	-73.94	40.75
3300011601_3	1	0	0	0	1	0	2	3	0	0	0	0	1	15	0	4	1	3300011601	4230491	43	175627	1	5	2	71	98.26	0.27	96.91	HQ	OTU-16921	d__Bacteria;p__Proteobacteria;c__Gammaproteobacteria;o__Enterobacterales;f__Enterobacteriaceae;g__Escherichia_A;s__GCA_002298805.1	Built environment	City	city subway metal	Built environment	Built environment	Built environment	-73.94	40.75
3300011602_2	4	0	0	0	1	0	1	1	0	1	0	0	2	9	6	0	0	3300011602	3061623	26	210928	1	4	1	60	98.65	0.45	96.4	HQ	OTU-16614	d__Bacteria;p__Actinobacteriota;c__Actinobacteria;o__Corynebacteriales;f__Corynebacteriaceae;g__Corynebacterium;s__Corynebacterium variabile	Built environment	City	city subway metal/plastic	Built environment	Built environment	Built environment	-73.97	40.76
3300011602_3	0	0	0	0	1	1	1	2	0	1	0	0	1	12	2	1	1	3300011602	2993343	141	30415	2	2	1	58	97.32	0.22	96.22	HQ	OTU-4244	d__Bacteria;p__Proteobacteria;c__Gammaproteobacteria;o__Pseudomonadales;f__Moraxellaceae;g__Acinetobacter;s__Acinetobacter radioresistens	Built environment	City	city subway metal/plastic	Built environment	Built environment	Built environment	-73.97	40.76
3300011602_6	1	0	0	0	0	0	0	0	0	1	0	0	1	9	4	0	1	3300011602	2655766	25	131079	1	2	1	48	99.78	0.22	98.68	HQ	OTU-16535	d__Bacteria;p__Actinobacteriota;c__Actinobacteria;o__Corynebacteriales;f__Corynebacteriaceae;g__Corynebacterium;s__Corynebacterium flavescens	Built environment	City	city subway metal/plastic	Built environment	Built environment	Built environment	-73.97	40.76
3300011603_2	1	0	0	0	0	0	0	0	0	0	0	0	0	5	1	0	0	3300011603	3378197	10	516649	1	1	1	47	98.7	0	98.7	HQ	OTU-17858	d__Bacteria;p__Proteobacteria;c__Alphaproteobacteria;o__Caulobacterales;f__Caulobacteraceae;g__Brevundimonas;s__Brevundimonas diminuta	Built environment	City	city subway metal	Built environment	Built environment	Built environment	-73.92	40.86
3300011604_2	1	0	0	0	0	0	0	0	0	0	0	0	0	3	1	0	0	3300011604	3283709	39	161134	1	2	1	44	100	0.98	95.1	HQ	OTU-7222	d__Bacteria;p__Bacteroidota;c__Bacteroidia;o__Flavobacteriales;f__Weeksellaceae;g__Chryseobacterium_B;s__	Built environment	City	city subway metal	Built environment	Built environment	Built environment	-73.9	40.7
3300011604_4	1	0	0	0	0	0	0	0	0	0	0	0	4	10	1	0	2	3300011604	3091485	9	699776	5	5	2	45	99.34	0	99.34	HQ	OTU-139	d__Bacteria;p__Firmicutes;c__Bacilli;o__Exiguobacterales;f__Exiguobacteraceae;g__Exiguobacterium_A;s__Exiguobacterium_A indicum	Built environment	City	city subway metal	Built environment	Built environment	Built environment	-73.9	40.7
3300011605_3	3	0	0	0	1	1	1	2	0	2	0	0	1	13	3	0	1	3300011605	3529844	139	52069	1	2	1	57	99.73	3.26	83.43	HQ	OTU-13061	d__Bacteria;p__Proteobacteria;c__Gammaproteobacteria;o__Pseudomonadales;f__Moraxellaceae;g__Acinetobacter;s__Acinetobacter ursingii	Built environment	City	city subway metal	Built environment	Built environment	Built environment	-73.9	40.81
3300011606_1	3	1	1	1	2	1	2	4	1	1	0	0	2	4	3	0	1	3300011606	4655956	44	204035	1	4	1	55	99.04	0.3	97.54	HQ	OTU-1759	d__Bacteria;p__Proteobacteria;c__Gammaproteobacteria;o__Pseudomonadales;f__Pseudomonadaceae;g__Pseudomonas_A;s__Pseudomonas_A stutzeri	Built environment	City	city subway metal	Built environment	Built environment	Built environment	-73.96	40.75
3300011606_2	1	0	0	0	1	0	2	3	0	1	2	1	2	14	1	7	1	3300011606	4546664	25	419716	1	7	2	71	97.39	0.04	97.19	HQ	OTU-13194	d__Bacteria;p__Proteobacteria;c__Gammaproteobacteria;o__Enterobacterales;f__Enterobacteriaceae;g__Enterobacter;s__Enterobacter steigerwaltii	Built environment	City	city subway metal	Built environment	Built environment	Built environment	-73.96	40.75
3300011608_1	3	0	0	0	2	1	2	4	1	1	0	0	2	4	3	0	1	3300011608	4644822	121	66953	1	1	1	47	99.42	0.24	98.22	HQ	OTU-1759	d__Bacteria;p__Proteobacteria;c__Gammaproteobacteria;o__Pseudomonadales;f__Pseudomonadaceae;g__Pseudomonas_A;s__Pseudomonas_A stutzeri	Built environment	City	city subway metal	Built environment	Built environment	Built environment	-73.94	40.71
3300011609_3	1	0	0	0	0	0	0	0	0	0	0	0	1	4	0	0	1	3300011609	3313967	94	57775	2	8	3	72	100	0	100	HQ	OTU-11403	d__Bacteria;p__Bacteroidota;c__Bacteroidia;o__Flavobacteriales;f__Weeksellaceae;g__Empedobacter;s__Empedobacter falsenii	Built environment	City	city subway metal	Built environment	Built environment	Built environment	-73.96	40.76
3300011610_1	1	0	0	0	2	1	2	3	1	1	0	0	3	2	2	0	1	3300011610	4189641	26	230878	1	1	1	50	99.59	1.2	93.59	HQ	OTU-14174	d__Bacteria;p__Proteobacteria;c__Gammaproteobacteria;o__Pseudomonadales;f__Pseudomonadaceae;g__Pseudomonas_A;s__Pseudomonas_A sp10	Built environment	City	city subway metal	Built environment	Built environment	Built environment	-73.96	40.76
3300011612_1	1	0	0	0	1	1	1	3	0	2	1	7	0	6	0	0	0	3300011612	5805252	21	410716	1	1	1	64	99.84	1.43	92.69	HQ	OTU-11856	d__Bacteria;p__Bacteroidota;c__Bacteroidia;o__Sphingobacteriales;f__Sphingobacteriaceae;g__Sphingobacterium;s__GCA_002420705.1	Built environment	City	city subway metal	Built environment	Built environment	Built environment	-74	40.72
3300011614_1	2	0	0	0	1	2	1	2	0	1	0	0	1	8	3	0	1	3300011614	5126581	14	998560	1	4	1	58	98.2	0.57	95.35	HQ	OTU-10399	d__Bacteria;p__Proteobacteria;c__Gammaproteobacteria;o__Pseudomonadales;f__Pseudomonadaceae;g__Pseudomonas_B;s__Pseudomonas_B oryzihabitans	Built environment	City	city subway metal	Built environment	Built environment	Built environment	-73.99	40.72
3300011614_2	1	0	0	0	1	0	1	1	0	0	0	0	0	10	4	2	1	3300011614	3816908	33	172886	2	4	1	69	98.47	0.33	96.82	HQ	OTU-7176	d__Bacteria;p__Proteobacteria;c__Gammaproteobacteria;o__Enterobacterales;f__Enterobacteriaceae;g__Pantoea;s__Pantoea eucrina_A	Built environment	City	city subway metal	Built environment	Built environment	Built environment	-73.99	40.72
3300011616_1	1	0	1	0	1	1	0	0	0	1	0	0	5	6	1	0	0	3300011616	6386981	63	131720	1	1	4	68	95.57	1.27	89.22	HQ	OTU-14899	d__Bacteria;p__Firmicutes_A;c__Clostridia;o__Lachnospirales;f__Lachnospiraceae;g__UBA9502;s__	Built environment	City	city subway metal	Built environment	Built environment	Built environment	-73.93	40.83
3300011616_2	2	0	0	0	1	1	1	2	0	1	0	0	1	20	4	0	1	3300011616	3910434	35	176037	1	7	1	63	100	0.31	98.45	HQ	OTU-7450	d__Bacteria;p__Proteobacteria;c__Gammaproteobacteria;o__Pseudomonadales;f__Moraxellaceae;g__Acinetobacter;s__Acinetobacter nosocomialis	Built environment	City	city subway metal	Built environment	Built environment	Built environment	-73.93	40.83
3300011616_3	1	0	0	0	1	1	1	3	0	0	0	0	2	1	7	0	0	3300011616	3133682	56	91706	1	3	1	43	98.89	0	98.89	HQ	OTU-14897	d__Bacteria;p__Proteobacteria;c__Gammaproteobacteria;o__Pseudomonadales;f__Moraxellaceae;g__Psychrobacter;s__GCF_001652315.1	Built environment	City	city subway metal	Built environment	Built environment	Built environment	-73.93	40.83
3300011616_5	0	0	0	0	1	0	0	0	0	0	0	0	2	1	1	5	2	3300011616	2082688	89	35951	1	3	1	44	99.17	0.39	97.22	HQ	OTU-11208	d__Bacteria;p__Proteobacteria;c__Gammaproteobacteria;o__Enterobacterales;f__Pasteurellaceae;g__Haemophilus_D;s__Haemophilus_D parainfluenzae	Built environment	City	city subway metal	Built environment	Built environment	Built environment	-73.93	40.83
3300011617_1	1	0	0	0	0	0	0	0	0	0	2	1	2	9	2	0	0	3300011617	4421717	44	168279	1	2	1	63	99.28	0.04	99.08	HQ	OTU-7938	d__Bacteria;p__Proteobacteria;c__Gammaproteobacteria;o__Xanthomonadales;f__Xanthomonadaceae;g__Stenotrophomonas;s__Stenotrophomonas sp3	Built environment	City	city subway metal	Built environment	Built environment	Built environment	-40.52	40.52
3300011617_3	1	0	0	0	0	0	0	0	0	0	0	0	0	4	1	0	0	3300011617	2969441	6	613709	1	1	1	50	99.68	0.32	98.08	HQ	OTU-7937	d__Bacteria;p__Proteobacteria;c__Alphaproteobacteria;o__Caulobacterales;f__Caulobacteraceae;g__Brevundimonas;s__	Built environment	City	city subway metal	Built environment	Built environment	Built environment	-40.52	40.52
3300011618_1	1	0	0	0	1	0	2	3	0	1	2	1	2	14	2	7	1	3300011618	4901103	36	219307	1	7	1	73	98.88	0.5	96.38	HQ	OTU-13194	d__Bacteria;p__Proteobacteria;c__Gammaproteobacteria;o__Enterobacterales;f__Enterobacteriaceae;g__Enterobacter;s__Enterobacter steigerwaltii	Built environment	City	city subway	Built environment	Built environment	Built environment	NULL	NULL
3300011618_2	3	0	0	0	2	1	1	2	0	1	0	0	1	10	5	0	1	3300011618	3571050	196	30749	1	4	1	62	99.33	2.97	84.48	HQ	OTU-13061	d__Bacteria;p__Proteobacteria;c__Gammaproteobacteria;o__Pseudomonadales;f__Moraxellaceae;g__Acinetobacter;s__Acinetobacter ursingii	Built environment	City	city subway	Built environment	Built environment	Built environment	NULL	NULL
3300011619_1	1	0	0	0	2	0	2	3	0	0	1	0	1	12	1	8	1	3300011619	4526948	26	240120	1	3	1	61	98.44	0.55	95.69	HQ	OTU-14861	d__Bacteria;p__Proteobacteria;c__Gammaproteobacteria;o__Enterobacterales;f__Enterobacteriaceae;g__Atlantibacter;s__	Built environment	City	city subway metal/plastic	Built environment	Built environment	Built environment	-73.87	40.74
3300011620_2	1	0	0	0	0	0	0	0	0	0	2	1	1	8	2	0	0	3300011620	4066424	96	69193	1	2	1	55	99.48	0.89	95.03	HQ	OTU-14065	d__Bacteria;p__Proteobacteria;c__Gammaproteobacteria;o__Xanthomonadales;f__Xanthomonadaceae;g__Stenotrophomonas;s__Stenotrophomonas sp21	Built environment	City	city subway metal/plastic	Built environment	Built environment	Built environment	-73.99	40.74
3300011622_2	1	0	0	0	2	0	2	3	0	0	0	0	2	13	1	6	1	3300011622	4412002	105	65557	1	2	1	71	97.53	2.57	84.68	HQ	OTU-11098	d__Bacteria;p__Proteobacteria;c__Gammaproteobacteria;o__Enterobacterales;f__Enterobacteriaceae;g__Atlantibacter;s__Atlantibacter hermannii	Built environment	City	city subway metal	Built environment	Built environment	Built environment	-74.07	40.64
3300011624_1	1	0	0	0	1	1	1	3	1	0	0	0	1	4	1	0	0	3300011624	5726679	41	240105	1	3	1	65	98.35	1.12	92.75	HQ	OTU-16370	d__Bacteria;p__Proteobacteria;c__Gammaproteobacteria;o__Betaproteobacteriales;f__Burkholderiaceae;g__Massilia;s__Massilia timonae	Built environment	City	city subway metal	Built environment	Built environment	Built environment	-73.93	40.84
3300011626_1	2	0	0	0	1	1	1	2	0	1	0	0	2	11	2	0	1	3300011626	4819296	20	356708	1	3	1	55	98.32	0.49	95.87	HQ	OTU-1080	d__Bacteria;p__Proteobacteria;c__Gammaproteobacteria;o__Pseudomonadales;f__Pseudomonadaceae;g__Pseudomonas_B;s__Pseudomonas_B luteola	Built environment	City	city subway metal	Built environment	Built environment	Built environment	-73.85	40.88
3300011626_2	1	0	0	0	1	0	2	3	0	0	0	0	0	12	1	2	1	3300011626	4424998	100	67315	1	6	1	70	99.22	0.18	98.32	HQ	OTU-9830	d__Bacteria;p__Proteobacteria;c__Gammaproteobacteria;o__Enterobacterales;f__Enterobacteriaceae;g__Pantoea;s__GCA_002389975.1	Built environment	City	city subway metal	Built environment	Built environment	Built environment	-73.85	40.88
3300011626_3	2	0	0	0	0	1	0	0	0	0	0	0	0	2	1	0	0	3300011626	3627517	14	409132	1	1	1	45	99.68	3.25	83.43	HQ	OTU-7993	d__Bacteria;p__Proteobacteria;c__Alphaproteobacteria;o__Caulobacterales;f__Caulobacteraceae;g__Brevundimonas;s__GCA_002434505.1	Built environment	City	city subway metal	Built environment	Built environment	Built environment	-73.85	40.88
3300011627_1	4	0	0	0	2	1	2	3	1	1	0	0	2	3	2	0	1	3300011627	4898204	25	347300	2	2	1	47	99.18	0.34	97.48	HQ	OTU-6116	d__Bacteria;p__Proteobacteria;c__Gammaproteobacteria;o__Pseudomonadales;f__Pseudomonadaceae;g__Pseudomonas_A;s__UBA10829	Built environment	City	city subway metal	Built environment	Built environment	Built environment	-73.98	40.75
3300011628_2	2	0	0	0	2	2	2	4	1	1	0	0	2	4	3	0	1	3300011628	4734086	34	227490	1	3	1	50	99.59	0.55	96.84	HQ	OTU-10834	d__Bacteria;p__Proteobacteria;c__Gammaproteobacteria;o__Pseudomonadales;f__Pseudomonadaceae;g__Pseudomonas_A;s__Pseudomonas_A stutzeri_J	Built environment	City	city subway metal	Built environment	Built environment	Built environment	-73.96	40.78
3300011630_1	1	0	0	0	1	0	2	3	0	1	1	1	1	13	0	7	1	3300011630	4762924	85	100075	1	4	2	53	99.42	1.61	91.37	HQ	OTU-4915	d__Bacteria;p__Proteobacteria;c__Gammaproteobacteria;o__Enterobacterales;f__Enterobacteriaceae;g__Leclercia;s__Leclercia adecarboxylata	Built environment	City	city subway metal/plastic	Built environment	Built environment	Built environment	-73.94	40.74
3300011631_1	1	0	0	0	1	0	2	3	0	1	2	1	2	14	1	7	1	3300011631	4549659	32	329395	1	6	2	74	97.03	0.42	94.93	HQ	OTU-13194	d__Bacteria;p__Proteobacteria;c__Gammaproteobacteria;o__Enterobacterales;f__Enterobacteriaceae;g__Enterobacter;s__Enterobacter steigerwaltii	Built environment	City	city subway metal	Built environment	Built environment	Built environment	-73.97	40.75
3300011633_1	3	0	0	0	1	2	1	2	0	1	0	0	1	18	4	1	1	3300011633	5478479	98	114613	1	5	1	63	98.7	2.25	87.45	HQ	OTU-10297	d__Bacteria;p__Proteobacteria;c__Gammaproteobacteria;o__Pseudomonadales;f__Pseudomonadaceae;g__Pseudomonas_E;s__Pseudomonas_E sp18	Built environment	City	city subway metal	Built environment	Built environment	Built environment	-73.97	40.67
3300011633_2	1	0	0	0	1	0	2	3	0	1	1	1	1	13	0	8	2	3300011633	4662924	27	251365	1	7	1	73	99.01	0.46	96.71	HQ	OTU-4915	d__Bacteria;p__Proteobacteria;c__Gammaproteobacteria;o__Enterobacterales;f__Enterobacteriaceae;g__Leclercia;s__Leclercia adecarboxylata	Built environment	City	city subway metal	Built environment	Built environment	Built environment	-73.97	40.67
3300011634_1	1	0	0	0	1	0	2	3	0	0	1	0	1	18	0	9	1	3300011634	4636522	16	479041	1	6	1	71	97.37	0.48	94.97	HQ	OTU-197	d__Bacteria;p__Proteobacteria;c__Gammaproteobacteria;o__Enterobacterales;f__Enterobacteriaceae;g__Kluyvera;s__Kluyvera cryocrescens	Built environment	City	city subway metal	Built environment	Built environment	Built environment	-73.99	40.75
3300011634_4	4	0	0	0	1	0	1	1	0	1	0	0	2	9	6	0	0	3300011634	3115739	65	80077	1	2	1	56	98.42	0.94	93.72	HQ	OTU-16614	d__Bacteria;p__Actinobacteriota;c__Actinobacteria;o__Corynebacteriales;f__Corynebacteriaceae;g__Corynebacterium;s__Corynebacterium variabile	Built environment	City	city subway metal	Built environment	Built environment	Built environment	-73.99	40.75
3300011636_3	1	0	0	0	1	1	1	1	0	1	0	0	0	3	1	0	0	3300011636	4834618	22	417548	1	1	1	45	99.2	0.04	99	HQ	OTU-6598	d__Bacteria;p__Proteobacteria;c__Alphaproteobacteria;o__Rhizobiales;f__Rhizobiaceae;g__Agrobacterium;s__Agrobacterium sp4	Built environment	City	city subway wood	Built environment	Built environment	Built environment	-73.89	40.66
3300011636_5	1	0	0	0	0	1	0	0	0	0	0	0	3	1	8	0	0	3300011636	3056022	49	96490	1	2	1	40	98.22	0.64	95.02	HQ	OTU-14897	d__Bacteria;p__Proteobacteria;c__Gammaproteobacteria;o__Pseudomonadales;f__Moraxellaceae;g__Psychrobacter;s__GCF_001652315.1	Built environment	City	city subway wood	Built environment	Built environment	Built environment	-73.89	40.66
3300011637_3	3	0	0	0	2	1	2	4	1	1	0	0	2	4	3	0	1	3300011637	4396945	63	126716	1	3	1	49	99.18	3.01	84.13	HQ	OTU-16348	d__Bacteria;p__Proteobacteria;c__Gammaproteobacteria;o__Pseudomonadales;f__Pseudomonadaceae;g__Pseudomonas_A;s__	Built environment	City	city subway metal	Built environment	Built environment	Built environment	-73.83	40.71
3300011639_1	1	0	0	0	2	1	2	3	1	1	0	0	2	5	2	0	1	3300011639	4152070	87	84056	1	2	1	45	99	1.47	91.65	HQ	OTU-14174	d__Bacteria;p__Proteobacteria;c__Gammaproteobacteria;o__Pseudomonadales;f__Pseudomonadaceae;g__Pseudomonas_A;s__Pseudomonas_A sp10	Built environment	City	city subway metal/plastic	Built environment	Built environment	Built environment	-73.95	40.68
3300011641_1	1	0	0	0	0	1	1	2	0	2	1	6	1	6	1	0	0	3300011641	6033724	46	220344	1	1	1	65	99.52	1.9	90.02	HQ	OTU-8350	d__Bacteria;p__Bacteroidota;c__Bacteroidia;o__Sphingobacteriales;f__Sphingobacteriaceae;g__Sphingobacterium;s__GCA_002322295.1	Built environment	City	city subway metal/plastic	Built environment	Built environment	Built environment	-74	40.71
3300011641_4	1	0	0	0	0	0	0	0	0	0	1	5	1	2	0	0	0	3300011641	4169140	47	133483	1	1	1	46	100	0.27	98.65	HQ	OTU-5317	d__Bacteria;p__Bacteroidota;c__Bacteroidia;o__Bacteroidales;f__Dysgonomonadaceae;g__Proteiniphilum;s__Proteiniphilum saccharofermentans	Built environment	City	city subway metal/plastic	Built environment	Built environment	Built environment	-74	40.71
3300011645_1	1	0	0	0	0	1	1	2	0	0	0	2	1	5	1	0	0	3300011645	5276092	23	339302	1	1	1	65	98.94	0.48	96.54	HQ	OTU-14330	d__Bacteria;p__Bacteroidota;c__Bacteroidia;o__Sphingobacteriales;f__Sphingobacteriaceae;g__Sphingobacterium;s__GCA_002500745.1	Built environment	City	city subway metal	Built environment	Built environment	Built environment	-73.9	40.81
3300011646_1	3	0	0	0	1	1	1	2	0	1	0	0	1	10	2	0	1	3300011646	3217557	35	134743	1	5	1	59	97.99	0.04	97.79	HQ	OTU-13061	d__Bacteria;p__Proteobacteria;c__Gammaproteobacteria;o__Pseudomonadales;f__Moraxellaceae;g__Acinetobacter;s__Acinetobacter ursingii	Built environment	City	city subway metal	Built environment	Built environment	Built environment	-73.93	40.83
3300011649_1	1	0	0	0	0	0	0	0	0	1	1	1	0	5	1	0	0	3300011649	4815890	17	388868	2	1	1	65	100	0.49	97.55	HQ	OTU-7239	d__Bacteria;p__Bacteroidota;c__Bacteroidia;o__Flavobacteriales;f__Weeksellaceae;g__Chryseobacterium;s__Chryseobacterium indologenes	Built environment	City	city subway metal/plastic	Built environment	Built environment	Built environment	-73.89	40.86
3300011649_3	3	0	0	0	2	1	2	4	1	1	0	0	2	4	3	0	1	3300011649	4655836	100	96271	1	1	2	47	98.8	0.14	98.1	HQ	OTU-1759	d__Bacteria;p__Proteobacteria;c__Gammaproteobacteria;o__Pseudomonadales;f__Pseudomonadaceae;g__Pseudomonas_A;s__Pseudomonas_A stutzeri	Built environment	City	city subway metal/plastic	Built environment	Built environment	Built environment	-73.89	40.86
3300011650_1	1	0	0	0	0	0	0	0	0	0	2	1	2	9	3	0	0	3300011650	4630743	65	162264	1	1	1	61	99.54	0.05	99.29	HQ	OTU-16640	d__Bacteria;p__Proteobacteria;c__Gammaproteobacteria;o__Xanthomonadales;f__Xanthomonadaceae;g__Stenotrophomonas;s__Stenotrophomonas maltophilia_F	Built environment	City	city subway	Built environment	Built environment	Built environment	NULL	NULL
3300011650_3	1	0	0	0	1	0	2	3	1	0	0	0	1	15	0	5	1	3300011650	4154714	9	767156	1	4	1	59	96.83	0.56	94.03	HQ	OTU-12466	d__Bacteria;p__Proteobacteria;c__Gammaproteobacteria;o__Enterobacterales;f__Enterobacteriaceae;g__Escherichia_A;s__Escherichia_A vulneris	Built environment	City	city subway	Built environment	Built environment	Built environment	NULL	NULL
3300011652_2	1	0	0	0	1	0	2	3	0	0	3	1	1	21	1	5	1	3300011652	4867032	24	255331	1	5	1	70	95.43	0.43	93.28	HQ	OTU-3355	d__Bacteria;p__Proteobacteria;c__Gammaproteobacteria;o__Enterobacterales;f__Enterobacteriaceae;g__Klebsiella_B;s__Klebsiella_B aerogenes_A	Built environment	City	city subway metal	Built environment	Built environment	Built environment	-74	40.7
3300011653_1	1	0	0	0	1	1	1	3	0	2	1	7	0	6	0	0	0	3300011653	6063672	21	445719	1	2	1	68	99.84	1.9	90.34	HQ	OTU-11856	d__Bacteria;p__Bacteroidota;c__Bacteroidia;o__Sphingobacteriales;f__Sphingobacteriaceae;g__Sphingobacterium;s__GCA_002420705.1	Built environment	City	city subway metal	Built environment	Built environment	Built environment	-73.99	40.74
3300011653_2	1	0	0	0	1	0	2	3	0	1	2	0	1	20	1	7	1	3300011653	5490660	47	216744	1	4	1	65	96.13	2.06	85.83	HQ	OTU-546	d__Bacteria;p__Proteobacteria;c__Gammaproteobacteria;o__Enterobacterales;f__Enterobacteriaceae;g__Klebsiella_A;s__Klebsiella_A oxytoca_A	Built environment	City	city subway metal	Built environment	Built environment	Built environment	-73.99	40.74
3300011654_3	1	0	0	0	0	0	0	0	0	0	0	0	0	9	0	0	1	3300011654	1607974	20	154262	1	1	1	43	98.88	0.07	98.53	HQ	OTU-10326	d__Bacteria;p__Firmicutes;c__Bacilli;o__Lactobacillales;f__Lactobacillaceae;g__Leuconostoc;s__	Built environment	City	city subway wood	Built environment	Built environment	Built environment	-73.94	40.65
3300011656_1	1	0	0	0	2	1	2	3	1	1	0	0	3	2	2	0	1	3300011656	4246811	32	229465	1	3	1	54	100	0.89	95.55	HQ	OTU-14174	d__Bacteria;p__Proteobacteria;c__Gammaproteobacteria;o__Pseudomonadales;f__Pseudomonadaceae;g__Pseudomonas_A;s__Pseudomonas_A sp10	Built environment	City	city subway wood	Built environment	Built environment	Built environment	-73.98	40.75
3300011656_2	1	0	0	0	0	0	0	0	0	0	0	0	0	10	0	0	1	3300011656	1738702	39	65022	1	1	1	52	99.29	0	99.29	HQ	OTU-8020	d__Bacteria;p__Firmicutes;c__Bacilli;o__Lactobacillales;f__Lactobacillaceae;g__Leuconostoc;s__Leuconostoc citreum	Built environment	City	city subway wood	Built environment	Built environment	Built environment	-73.98	40.75
3300011657_3	2	0	0	0	1	1	1	2	0	1	0	0	1	12	2	2	1	3300011657	3016695	42	106229	2	4	1	49	98.73	0	98.73	HQ	OTU-4244	d__Bacteria;p__Proteobacteria;c__Gammaproteobacteria;o__Pseudomonadales;f__Moraxellaceae;g__Acinetobacter;s__Acinetobacter radioresistens	Built environment	City	city subway metal	Built environment	Built environment	Built environment	-73.95	40.82
3300011659_1	1	0	0	0	0	0	0	0	0	0	0	0	3	15	1	0	2	3300011659	4582747	33	239255	7	8	2	56	99.34	1.21	93.29	HQ	OTU-17236	d__Bacteria;p__Firmicutes;c__Bacilli;o__Bacillales_A;f__Planococcaceae;g__Lysinibacillus;s__Lysinibacillus sp2	Built environment	City	city subway metal	Built environment	Built environment	Built environment	-73.82	40.68
3300011659_2	2	0	0	0	1	1	1	2	0	1	0	0	1	11	2	1	1	3300011659	2889350	28	165842	1	6	1	60	95.62	0.27	94.27	HQ	OTU-4244	d__Bacteria;p__Proteobacteria;c__Gammaproteobacteria;o__Pseudomonadales;f__Moraxellaceae;g__Acinetobacter;s__Acinetobacter radioresistens	Built environment	City	city subway metal	Built environment	Built environment	Built environment	-73.82	40.68
3300011659_3	1	0	0	0	0	0	0	0	0	0	0	0	0	3	0	0	0	3300011659	2842753	149	27886	1	2	1	34	97.55	1.1	92.05	HQ	OTU-17238	d__Bacteria;p__Bacteroidota;c__Bacteroidia;o__Flavobacteriales;f__Weeksellaceae;g__Chryseobacterium_B;s__GCA_002476905.1	Built environment	City	city subway metal	Built environment	Built environment	Built environment	-73.82	40.68
3300011660_2	1	0	0	0	2	0	2	3	0	0	0	0	1	12	0	6	1	3300011660	4608389	48	219955	1	3	1	61	99.23	1.86	89.93	HQ	OTU-11098	d__Bacteria;p__Proteobacteria;c__Gammaproteobacteria;o__Enterobacterales;f__Enterobacteriaceae;g__Atlantibacter;s__Atlantibacter hermannii	Built environment	City	city subway wood	Built environment	Built environment	Built environment	-73.9	40.68
3300011665_1	1	0	0	0	2	1	2	3	1	0	0	0	0	7	1	0	0	3300011665	6776777	151	79674	1	2	1	50	98.75	0	98.75	HQ	OTU-3987	d__Bacteria;p__Proteobacteria;c__Gammaproteobacteria;o__Betaproteobacteriales;f__Burkholderiaceae;g__Achromobacter;s__Achromobacter marplatensis	Built environment	City	city subway wood	Built environment	Built environment	Built environment	-73.97	40.68
3300011665_3	1	0	0	0	1	0	2	3	0	1	2	1	2	14	1	7	1	3300011665	4829450	28	302486	2	6	1	75	99.47	0.53	96.82	HQ	OTU-13194	d__Bacteria;p__Proteobacteria;c__Gammaproteobacteria;o__Enterobacterales;f__Enterobacteriaceae;g__Enterobacter;s__Enterobacter steigerwaltii	Built environment	City	city subway wood	Built environment	Built environment	Built environment	-73.97	40.68
3300011665_4	1	0	0	0	0	1	0	0	0	0	1	0	2	4	0	0	1	3300011665	4411967	23	286307	1	1	1	49	99.84	0.48	97.44	HQ	OTU-3670	d__Bacteria;p__Bacteroidota;c__Bacteroidia;o__Sphingobacteriales;f__Sphingobacteriaceae;g__Sphingobacterium;s__GCA_002354335.1	Built environment	City	city subway wood	Built environment	Built environment	Built environment	-73.97	40.68
3300011665_5	0	0	0	0	0	0	0	0	0	0	0	0	0	5	1	0	0	3300011665	3103740	19	301422	1	1	1	47	100	0	100	HQ	OTU-13062	d__Bacteria;p__Proteobacteria;c__Alphaproteobacteria;o__Caulobacterales;f__Caulobacteraceae;g__Brevundimonas;s__Brevundimonas sp8	Built environment	City	city subway wood	Built environment	Built environment	Built environment	-73.97	40.68
3300011668_1	1	0	0	0	0	1	1	2	0	0	0	2	1	5	1	0	0	3300011668	5342287	11	498419	2	1	1	69	98.94	0.71	95.39	HQ	OTU-14330	d__Bacteria;p__Bacteroidota;c__Bacteroidia;o__Sphingobacteriales;f__Sphingobacteriaceae;g__Sphingobacterium;s__GCA_002500745.1	Built environment	City	city subway wood	Built environment	Built environment	Built environment	-73.91	40.8
3300011668_2	1	0	0	0	1	0	2	3	0	1	2	1	1	13	1	7	1	3300011668	4410593	14	466393	1	7	1	72	98.58	0.04	98.38	HQ	OTU-13194	d__Bacteria;p__Proteobacteria;c__Gammaproteobacteria;o__Enterobacterales;f__Enterobacteriaceae;g__Enterobacter;s__Enterobacter xiangfangensis	Built environment	City	city subway wood	Built environment	Built environment	Built environment	-73.91	40.8
3300011670_5	1	0	0	0	0	0	0	0	0	0	1	0	0	14	0	0	0	3300011670	2515908	48	99710	1	1	1	45	100	0.57	97.15	HQ	OTU-8156	d__Bacteria;p__Firmicutes;c__Bacilli;o__Lactobacillales;f__Streptococcaceae;g__Lactococcus;s__Lactococcus lactis	Built environment	City	city subway metalplastic	Built environment	Built environment	Built environment	-73.89	40.65
3300011671_2	0	0	0	0	0	0	0	1	0	0	3	0	2	3	1	0	0	3300011671	3622458	16	717497	1	3	1	31	96.1	3.85	76.85	HQ	OTU-4585	d__Bacteria;p__Firmicutes_A;c__Clostridia;o__Tissierellales;f__Sedimentibacteraceae;g__UBA1535;s__GCA_002479485.1	Built environment	City	city subway wood	Built environment	Built environment	Built environment	-73.94	40.81
3300011674_1	1	0	0	0	1	0	2	3	0	1	2	1	1	14	1	6	1	3300011674	4977292	16	495485	1	7	1	75	98.78	0.33	97.13	HQ	OTU-2520	d__Bacteria;p__Proteobacteria;c__Gammaproteobacteria;o__Enterobacterales;f__Enterobacteriaceae;g__Enterobacter;s__GCF_001022965.1	Built environment	City	city subway metal	Built environment	Built environment	Built environment	-73.92	40.86
3300011675_1	3	0	0	0	2	1	2	3	1	1	0	0	2	4	4	0	1	3300011675	4364855	40	223522	1	2	1	49	99.22	0.14	98.52	HQ	OTU-1759	d__Bacteria;p__Proteobacteria;c__Gammaproteobacteria;o__Pseudomonadales;f__Pseudomonadaceae;g__Pseudomonas_A;s__Pseudomonas_A stutzeri	Built environment	City	city subway	Built environment	Built environment	Built environment	NULL	NULL
3300011675_3	3	0	0	0	1	1	1	2	0	1	0	0	0	10	1	0	1	3300011675	3195996	22	188695	1	2	1	66	100	0	100	HQ	OTU-13567	d__Bacteria;p__Proteobacteria;c__Gammaproteobacteria;o__Pseudomonadales;f__Moraxellaceae;g__Acinetobacter;s__GCA_002365595.1	Built environment	City	city subway	Built environment	Built environment	Built environment	NULL	NULL
3300011676_1	3	0	0	0	2	1	1	2	1	1	0	0	1	4	3	0	1	3300011676	4315513	59	171068	1	1	2	49	97.45	0.55	94.7	HQ	OTU-1759	d__Bacteria;p__Proteobacteria;c__Gammaproteobacteria;o__Pseudomonadales;f__Pseudomonadaceae;g__Pseudomonas_A;s__Pseudomonas_A stutzeri	Built environment	City	city subway metal	Built environment	Built environment	Built environment	-73.95	40.71
3300011676_2	1	0	0	0	1	0	2	3	0	1	2	1	2	12	1	5	1	3300011676	4170263	58	140819	1	4	1	54	94.63	0.2	93.63	HQ	OTU-13194	d__Bacteria;p__Proteobacteria;c__Gammaproteobacteria;o__Enterobacterales;f__Enterobacteriaceae;g__Enterobacter;s__Enterobacter steigerwaltii	Built environment	City	city subway metal	Built environment	Built environment	Built environment	-73.95	40.71
3300011677_4	0	0	0	0	0	0	0	0	0	0	0	0	0	11	0	0	1	3300011677	1783208	163	14688	1	1	1	45	93.12	0	93.12	HQ	OTU-16415	d__Bacteria;p__Firmicutes;c__Bacilli;o__Lactobacillales;f__Lactobacillaceae;g__Leuconostoc;s__Leuconostoc mesenteroides	Built environment	City	city subway metal/plastic	Built environment	Built environment	Built environment	-74.01	40.64
3300011679_2	1	0	0	0	0	0	1	2	0	1	1	0	1	15	0	6	1	3300011679	4169899	15	570015	1	6	1	68	98.56	0.7	95.06	HQ	OTU-4617	d__Bacteria;p__Proteobacteria;c__Gammaproteobacteria;o__Enterobacterales;f__Enterobacteriaceae;g__RIT-PI-d;s__GCF_001187865.1	Built environment	City	city subway metal	Built environment	Built environment	Built environment	-74.07	40.64
3300011679_3	1	0	0	0	0	0	0	0	0	0	2	1	2	6	2	0	0	3300011679	4058459	145	47594	1	2	1	64	95.09	0.46	92.79	HQ	OTU-6507	d__Bacteria;p__Proteobacteria;c__Gammaproteobacteria;o__Xanthomonadales;f__Xanthomonadaceae;g__Stenotrophomonas;s__UBA9405	Built environment	City	city subway metal	Built environment	Built environment	Built environment	-74.07	40.64
3300011679_4	2	0	0	0	1	1	1	2	0	1	0	0	1	20	5	0	1	3300011679	3909144	214	23796	1	5	1	57	98.77	1.6	90.77	HQ	OTU-14416	d__Bacteria;p__Proteobacteria;c__Gammaproteobacteria;o__Pseudomonadales;f__Moraxellaceae;g__Acinetobacter;s__Acinetobacter oleivorans	Built environment	City	city subway metal	Built environment	Built environment	Built environment	-74.07	40.64
3300011681_1	1	0	0	0	0	0	0	0	0	1	0	0	3	16	1	0	2	3300011681	4632477	57	159648	4	7	1	44	99.34	2.65	86.09	HQ	OTU-15444	d__Bacteria;p__Firmicutes;c__Bacilli;o__Bacillales_A;f__Planococcaceae;g__Lysinibacillus;s__Lysinibacillus sp1	Built environment	City	city subway plastic	Built environment	Built environment	Built environment	-73.9	40.85
3300011681_4	1	0	0	0	0	1	0	0	0	0	0	0	2	1	6	0	0	3300011681	2986376	68	67761	1	2	1	42	95.05	0.37	93.2	HQ	OTU-14897	d__Bacteria;p__Proteobacteria;c__Gammaproteobacteria;o__Pseudomonadales;f__Moraxellaceae;g__Psychrobacter;s__GCF_001652315.1	Built environment	City	city subway plastic	Built environment	Built environment	Built environment	-73.9	40.85
3300011682_3	0	0	0	0	0	0	0	0	0	0	1	0	0	8	0	0	1	3300011682	2653703	7	329749	1	1	1	40	99.63	0	99.63	HQ	OTU-11606	d__Bacteria;p__Firmicutes;c__Bacilli;o__Lactobacillales;f__Enterococcaceae;g__Enterococcus;s__Enterococcus faecalis	Built environment	City	city subway wood	Built environment	Built environment	Built environment	-73.99	40.72
3300011689_2	0	0	0	0	0	0	0	0	0	0	0	0	1	3	0	0	0	3300011689	2796709	38	121732	1	2	1	36	94.97	0	94.97	HQ	OTU-7712	d__Bacteria;p__Firmicutes_A;c__Clostridia;o__Oscillospirales;f__Oscillospiraceae;g__Pseudoflavonifractor;s__GCA_900079765.1	Built environment	City	city subway metal	Built environment	Built environment	Built environment	-73.79	40.59
3300011690_1	1	0	0	0	2	1	2	3	1	0	0	0	0	7	1	0	0	3300011690	6214230	582	13445	1	3	1	51	93.97	1.75	85.22	HQ	OTU-6539	d__Bacteria;p__Proteobacteria;c__Gammaproteobacteria;o__Betaproteobacteriales;f__Burkholderiaceae;g__Achromobacter;s__UBA12350	Built environment	City	city subway metal	Built environment	Built environment	Built environment	-73.93	40.83
3300011692_1	1	0	0	0	1	0	2	3	0	1	2	1	1	14	1	8	1	3300011692	4776881	25	287420	1	9	2	82	99.77	2.55	87.02	HQ	OTU-13194	d__Bacteria;p__Proteobacteria;c__Gammaproteobacteria;o__Enterobacterales;f__Enterobacteriaceae;g__Enterobacter;s__Enterobacter xiangfangensis	Built environment	City	city subway metal	Built environment	Built environment	Built environment	-73.95	40.77
3300011692_2	3	0	0	0	2	1	2	4	1	1	0	0	2	4	3	0	1	3300011692	4397497	7	695210	1	3	1	50	99.05	0.14	98.35	HQ	OTU-1759	d__Bacteria;p__Proteobacteria;c__Gammaproteobacteria;o__Pseudomonadales;f__Pseudomonadaceae;g__Pseudomonas_A;s__Pseudomonas_A stutzeri	Built environment	City	city subway metal	Built environment	Built environment	Built environment	-73.95	40.77
3300011694_1	2	0	0	0	2	1	2	3	0	1	0	0	4	3	2	0	1	3300011694	4377246	7	955502	1	1	1	53	100	0.14	99.3	HQ	OTU-15637	d__Bacteria;p__Proteobacteria;c__Gammaproteobacteria;o__Pseudomonadales;f__Pseudomonadaceae;g__Pseudomonas_A;s__	Built environment	City	city subway metal	Built environment	Built environment	Built environment	-73.95	40.74
3300011694_4	1	0	0	0	0	0	0	0	0	0	0	0	0	3	1	0	0	3300011694	3506564	36	209315	1	3	1	43	99.51	0.98	94.61	HQ	OTU-7222	d__Bacteria;p__Bacteroidota;c__Bacteroidia;o__Flavobacteriales;f__Weeksellaceae;g__Chryseobacterium_B;s__	Built environment	City	city subway metal	Built environment	Built environment	Built environment	-73.95	40.74
3300011695_1	1	0	0	0	1	1	1	3	0	0	0	0	1	4	1	0	0	3300011695	5414654	359	22864	2	8	1	67	98.63	1.92	89.03	HQ	OTU-13564	d__Bacteria;p__Proteobacteria;c__Gammaproteobacteria;o__Betaproteobacteriales;f__Burkholderiaceae;g__Massilia;s__UBA11196	Built environment	City	city subway metal	Built environment	Built environment	Built environment	-73.88	40.74
3300011695_2	2	0	0	0	1	1	1	2	0	1	0	0	1	2	1	0	0	3300011695	2483308	41	87318	2	4	1	48	100	0.57	97.15	HQ	OTU-5530	d__Bacteria;p__Proteobacteria;c__Gammaproteobacteria;o__Pseudomonadales;f__Moraxellaceae;g__Enhydrobacter;s__Enhydrobacter aerosaccus	Built environment	City	city subway metal	Built environment	Built environment	Built environment	-73.88	40.74
3300011696_2	1	0	0	0	0	1	1	2	0	2	1	7	1	7	1	0	0	3300011696	5800874	37	251258	1	2	1	57	100	1.9	90.5	HQ	OTU-8350	d__Bacteria;p__Bacteroidota;c__Bacteroidia;o__Sphingobacteriales;f__Sphingobacteriaceae;g__Sphingobacterium;s__GCA_002322295.1	Built environment	City	city subway wood	Built environment	Built environment	Built environment	-73.91	40.86
3300011696_5	1	0	0	0	0	0	0	0	0	0	0	0	0	16	0	0	1	3300011696	2613711	126	32897	1	1	2	41	95.2	0.76	91.4	HQ	OTU-8156	d__Bacteria;p__Firmicutes;c__Bacilli;o__Lactobacillales;f__Streptococcaceae;g__Lactococcus;s__Lactococcus lactis	Built environment	City	city subway wood	Built environment	Built environment	Built environment	-73.91	40.86
3300011698_1	1	0	0	0	0	0	0	0	0	0	1	0	2	11	0	0	2	3300011698	4461295	31	239095	9	9	5	62	99.34	1.1	93.84	HQ	OTU-8895	d__Bacteria;p__Firmicutes;c__Bacilli;o__Bacillales_A;f__Planococcaceae;g__Lysinibacillus;s__	Built environment	City	city subway metal/plastic	Built environment	Built environment	Built environment	-73.99	40.75
3300011700_2	3	0	0	0	1	1	1	2	0	1	0	0	1	9	4	0	1	3300011700	3463998	25	302242	1	5	1	61	99.91	0.04	99.71	HQ	OTU-13061	d__Bacteria;p__Proteobacteria;c__Gammaproteobacteria;o__Pseudomonadales;f__Moraxellaceae;g__Acinetobacter;s__Acinetobacter ursingii	Built environment	City	city subway metal	Built environment	Built environment	Built environment	-73.9	40.66
3300011703_3	4	0	0	0	1	1	1	2	0	1	0	0	1	12	3	0	1	3300011703	3165144	38	102699	2	2	1	56	98.54	0.63	95.39	HQ	OTU-13061	d__Bacteria;p__Proteobacteria;c__Gammaproteobacteria;o__Pseudomonadales;f__Moraxellaceae;g__Acinetobacter;s__Acinetobacter ursingii	Built environment	City	city subway metal/plastic	Built environment	Built environment	Built environment	-73.93	40.82
3300011704_1	1	0	0	0	2	1	1	2	0	1	0	0	0	3	0	0	0	3300011704	5851147	89	135225	1	1	1	47	99.58	1.49	92.13	HQ	OTU-4121	d__Bacteria;p__Proteobacteria;c__Alphaproteobacteria;o__Rhizobiales;f__Rhizobiaceae;g__Agrobacterium;s__Agrobacterium sp5	Built environment	City	city subway metal	Built environment	Built environment	Built environment	-73.97	40.75
3300011704_2	1	0	0	0	0	0	0	0	0	0	2	1	1	9	3	0	0	3300011704	4793210	52	158588	1	1	1	69	100	0.09	99.55	HQ	OTU-10681	d__Bacteria;p__Proteobacteria;c__Gammaproteobacteria;o__Xanthomonadales;f__Xanthomonadaceae;g__Stenotrophomonas;s__Stenotrophomonas maltophilia	Built environment	City	city subway metal	Built environment	Built environment	Built environment	-73.97	40.75
3300011704_3	1	0	0	0	2	0	2	3	0	0	0	0	1	14	0	8	1	3300011704	4676284	31	363906	2	6	1	69	98.81	0.9	94.31	HQ	OTU-15670	d__Bacteria;p__Proteobacteria;c__Gammaproteobacteria;o__Enterobacterales;f__Enterobacteriaceae;g__Atlantibacter;s__GCA_002388125.1	Built environment	City	city subway metal	Built environment	Built environment	Built environment	-73.97	40.75
3300011707_1	1	0	0	0	1	0	2	3	0	0	0	0	0	10	1	2	1	3300011707	4354867	27	221121	1	6	1	66	98.03	0.25	96.78	HQ	OTU-9830	d__Bacteria;p__Proteobacteria;c__Gammaproteobacteria;o__Enterobacterales;f__Enterobacteriaceae;g__Pantoea;s__GCA_002431095.1	Built environment	City	city subway metal	Built environment	Built environment	Built environment	-73.99	40.68
3300011707_2	2	0	0	0	0	0	1	1	0	1	0	0	2	9	4	0	1	3300011707	2983221	170	26710	1	1	1	48	95.35	0.6	92.35	HQ	OTU-2101	d__Bacteria;p__Actinobacteriota;c__Actinobacteria;o__Corynebacteriales;f__Corynebacteriaceae;g__Corynebacterium;s__Corynebacterium nuruki	Built environment	City	city subway metal	Built environment	Built environment	Built environment	-73.99	40.68
3300011707_5	1	0	0	0	0	0	0	0	0	0	0	0	1	1	0	0	1	3300011707	1978994	35	113266	1	3	2	47	100	1.12	94.4	HQ	OTU-7935	d__Bacteria;p__Firmicutes;c__Bacilli;o__Lactobacillales;f__Streptococcaceae;g__Streptococcus;s__Streptococcus sp2	Built environment	City	city subway metal	Built environment	Built environment	Built environment	-73.99	40.68
3300011708_2	1	0	0	0	1	0	2	3	0	1	2	1	2	14	1	6	1	3300011708	4823397	37	178269	1	6	1	76	99.4	0.44	97.2	HQ	OTU-3486	d__Bacteria;p__Proteobacteria;c__Gammaproteobacteria;o__Enterobacterales;f__Enterobacteriaceae;g__Enterobacter;s__Enterobacter kobei	Built environment	City	city subway metal	Built environment	Built environment	Built environment	-74.01	40.71
3300011708_3	1	0	0	0	0	1	0	0	0	0	1	1	2	5	1	0	1	3300011708	4554896	236	29945	1	2	1	45	95.56	0.48	93.16	HQ	OTU-5704	d__Bacteria;p__Bacteroidota;c__Bacteroidia;o__Sphingobacteriales;f__Sphingobacteriaceae;g__Sphingobacterium;s__GCF_002734235.1	Built environment	City	city subway metal	Built environment	Built environment	Built environment	-74.01	40.71
3300011710_1	1	0	0	0	2	1	1	3	0	2	1	4	1	5	1	0	0	3300011710	5941776	28	365694	1	1	1	62	99.84	0.98	94.94	HQ	OTU-17086	d__Bacteria;p__Bacteroidota;c__Bacteroidia;o__Sphingobacteriales;f__Sphingobacteriaceae;g__Sphingobacterium;s__GCA_002454415.1	Built environment	City	city subway metal/plastic	Built environment	Built environment	Built environment	-73.95	40.7
3300011711_2	1	0	0	0	1	0	2	3	1	0	1	1	1	11	2	3	1	3300011711	4713053	53	151471	1	6	3	67	98.23	0.89	93.78	HQ	OTU-124	d__Bacteria;p__Proteobacteria;c__Gammaproteobacteria;o__Enterobacterales;f__Enterobacteriaceae;g__Kosakonia;s__Kosakonia cowanii	Built environment	City	city subway metal	Built environment	Built environment	Built environment	-74	40.6
3300011714_2	1	0	0	0	1	0	2	3	0	1	2	1	1	13	1	7	1	3300011714	4646338	35	210250	1	4	1	66	98.88	0.48	96.48	HQ	OTU-13194	d__Bacteria;p__Proteobacteria;c__Gammaproteobacteria;o__Enterobacterales;f__Enterobacteriaceae;g__Enterobacter;s__Enterobacter xiangfangensis	Built environment	City	city subway wood	Built environment	Built environment	Built environment	-73.98	40.69
3300011715_3	1	0	0	0	2	1	2	3	1	1	0	0	3	4	2	0	1	3300011715	4567136	57	164297	1	1	1	51	99.59	2.63	86.44	HQ	OTU-14174	d__Bacteria;p__Proteobacteria;c__Gammaproteobacteria;o__Pseudomonadales;f__Pseudomonadaceae;g__Pseudomonas_A;s__Pseudomonas_A sp10	Built environment	City	city subway wood	Built environment	Built environment	Built environment	-73.81	40.7
3300011717_4	2	0	0	0	1	1	1	2	0	1	0	0	1	22	4	0	1	3300011717	4110556	253	33773	1	1	1	48	97.98	4.45	75.73	HQ	OTU-7450	d__Bacteria;p__Proteobacteria;c__Gammaproteobacteria;o__Pseudomonadales;f__Moraxellaceae;g__Acinetobacter;s__Acinetobacter nosocomialis	Built environment	City	city subway wood	Built environment	Built environment	Built environment	-74	40.71
3300011719_1	1	0	0	0	1	0	0	0	0	1	1	1	0	5	1	0	0	3300011719	4939022	21	352663	1	3	1	73	100	0.49	97.55	HQ	OTU-7239	d__Bacteria;p__Bacteroidota;c__Bacteroidia;o__Flavobacteriales;f__Weeksellaceae;g__Chryseobacterium;s__Chryseobacterium indologenes	Built environment	City	city subway wood	Built environment	Built environment	Built environment	-73.95	40.66
3300011719_2	1	0	0	0	0	0	0	0	0	0	2	1	1	9	3	0	0	3300011719	4652470	17	701468	1	3	1	62	100	0.2	99	HQ	OTU-16335	d__Bacteria;p__Proteobacteria;c__Gammaproteobacteria;o__Xanthomonadales;f__Xanthomonadaceae;g__Stenotrophomonas;s__Stenotrophomonas maltophilia_C	Built environment	City	city subway wood	Built environment	Built environment	Built environment	-73.95	40.66
3300011720_1	3	0	0	0	2	1	2	4	1	1	0	0	2	4	3	0	1	3300011720	4347820	15	690843	1	1	1	50	97.89	0.41	95.84	HQ	OTU-5391	d__Bacteria;p__Proteobacteria;c__Gammaproteobacteria;o__Pseudomonadales;f__Pseudomonadaceae;g__Pseudomonas_A;s__Pseudomonas_A stutzeri_I	Built environment	City	city subway wood	Built environment	Built environment	Built environment	-73.96	40.67
3300011721_2	0	0	1	0	0	0	0	0	0	0	2	0	2	0	1	0	0	3300011721	3503100	23	280605	2	2	1	37	98.37	1.75	89.62	HQ	OTU-16506	d__Bacteria;p__Firmicutes_A;c__Clostridia;o__Tissierellales;f__Sedimentibacteraceae;g__Sedimentibacter;s__	Built environment	City	city subway metal	Built environment	Built environment	Built environment	-73.98	40.76
3300011723_2	1	0	0	0	0	1	0	0	0	2	1	5	0	6	0	0	0	3300011723	5721443	66	133928	1	4	1	71	100	2.86	85.7	HQ	OTU-8350	d__Bacteria;p__Bacteroidota;c__Bacteroidia;o__Sphingobacteriales;f__Sphingobacteriaceae;g__Sphingobacterium;s__	Built environment	City	city subway metal	Built environment	Built environment	Built environment	-73.96	40.8
3300011724_1	1	0	2	0	0	0	0	1	0	0	1	0	2	3	1	0	1	3300011724	5199711	34	329294	1	1	1	62	99.37	1.27	93.02	HQ	OTU-11789	d__Bacteria;p__Firmicutes_A;c__Clostridia;o__Lachnospirales;f__Lachnospiraceae;g__Hungatella;s__Hungatella celerecrescens	Built environment	City	city subway metal	Built environment	Built environment	Built environment	-73.92	40.68
3300011724_4	2	0	0	0	1	1	1	2	0	1	0	0	1	20	3	0	1	3300011724	3553017	43	153085	1	1	1	58	99.63	0	99.63	HQ	OTU-7450	d__Bacteria;p__Proteobacteria;c__Gammaproteobacteria;o__Pseudomonadales;f__Moraxellaceae;g__Acinetobacter;s__Acinetobacter nosocomialis	Built environment	City	city subway metal	Built environment	Built environment	Built environment	-73.92	40.68
3300011725_2	1	0	0	0	1	0	1	1	0	0	0	0	0	10	3	2	1	3300011725	3830886	146	41179	2	5	1	75	97.74	1.24	91.54	HQ	OTU-7176	d__Bacteria;p__Proteobacteria;c__Gammaproteobacteria;o__Enterobacterales;f__Enterobacteriaceae;g__Pantoea;s__Pantoea eucrina_A	Built environment	City	city subway metal	Built environment	Built environment	Built environment	-74	40.6
3300011726_2	1	0	0	0	0	0	0	0	0	0	2	1	1	9	3	0	0	3300011726	4480893	97	79277	1	1	1	59	98.28	0.29	96.83	HQ	OTU-16484	d__Bacteria;p__Proteobacteria;c__Gammaproteobacteria;o__Xanthomonadales;f__Xanthomonadaceae;g__Stenotrophomonas;s__Stenotrophomonas geniculata	Built environment	City	city subway wood	Built environment	Built environment	Built environment	-74	40.71
3300011729_5	2	0	0	0	0	1	0	0	1	1	0	0	2	11	2	0	1	3300011729	3152375	42	141759	1	1	1	55	98.2	0.62	95.1	HQ	OTU-13563	d__Bacteria;p__Proteobacteria;c__Gammaproteobacteria;o__Pseudomonadales;f__Moraxellaceae;g__Acinetobacter;s__Acinetobacter sp1	Built environment	City	city subway metal/plastic	Built environment	Built environment	Built environment	-73.83	40.58
3300011730_1	1	0	0	0	1	0	2	3	0	1	1	0	1	22	2	7	1	3300011730	5413140	37	294123	1	5	3	74	98.81	0.33	97.16	HQ	OTU-9606	d__Bacteria;p__Proteobacteria;c__Gammaproteobacteria;o__Enterobacterales;f__Enterobacteriaceae;g__Klebsiella;s__Klebsiella pneumoniae	Built environment	City	city subway wood	Built environment	Built environment	Built environment	-74.01	40.71
3300011733_1	3	0	0	0	2	3	1	1	0	1	0	0	1	24	3	0	1	3300011733	6909425	72	163689	2	3	2	52	99.35	4.9	74.85	HQ	OTU-2390	d__Bacteria;p__Proteobacteria;c__Gammaproteobacteria;o__Pseudomonadales;f__Pseudomonadaceae;g__Pseudomonas;s__Pseudomonas nitroreducens	Built environment	City	city subway wood	Built environment	Built environment	Built environment	-73.93	40.7
3300011733_2	1	0	0	0	0	1	1	2	0	2	1	6	1	6	1	0	0	3300011733	5724114	16	451199	2	1	2	66	99.84	2.06	89.54	HQ	OTU-2391	d__Bacteria;p__Bacteroidota;c__Bacteroidia;o__Sphingobacteriales;f__Sphingobacteriaceae;g__Sphingobacterium;s__	Built environment	City	city subway wood	Built environment	Built environment	Built environment	-73.93	40.7
3300011735_1	1	0	0	0	2	1	2	3	1	0	0	0	3	3	2	0	1	3300011735	4524136	14	487862	1	2	1	54	100	0.48	97.6	HQ	OTU-14174	d__Bacteria;p__Proteobacteria;c__Gammaproteobacteria;o__Pseudomonadales;f__Pseudomonadaceae;g__Pseudomonas_A;s__Pseudomonas_A sp10	Built environment	City	city subway metal/plastic	Built environment	Built environment	Built environment	-73.85	40.83
3300011735_2	1	0	0	0	2	0	2	3	0	0	0	0	1	13	0	6	1	3300011735	4233764	16	585480	1	5	1	69	98.01	0.87	93.66	HQ	OTU-11098	d__Bacteria;p__Proteobacteria;c__Gammaproteobacteria;o__Enterobacterales;f__Enterobacteriaceae;g__Atlantibacter;s__Atlantibacter hermannii	Built environment	City	city subway metal/plastic	Built environment	Built environment	Built environment	-73.85	40.83
3300011735_3	0	0	0	0	0	0	0	0	0	0	0	3	0	2	1	0	0	3300011735	3410588	61	83745	1	1	1	42	100	0.82	95.9	HQ	OTU-15921	d__Bacteria;p__Bacteroidota;c__Bacteroidia;o__Bacteroidales;f__Dysgonomonadaceae;g__UBA2632;s__GCA_002359825.1	Built environment	City	city subway metal/plastic	Built environment	Built environment	Built environment	-73.85	40.83
3300011736_3	1	0	0	0	1	0	2	3	0	1	1	1	1	13	0	6	1	3300011736	4656236	31	204568	1	4	1	58	99.6	0.48	97.2	HQ	OTU-4915	d__Bacteria;p__Proteobacteria;c__Gammaproteobacteria;o__Enterobacterales;f__Enterobacteriaceae;g__Leclercia;s__Leclercia adecarboxylata	Built environment	City	city subway metal/plastic	Built environment	Built environment	Built environment	-73.91	40.77
3300011736_6	2	0	0	0	1	1	1	3	0	2	0	0	2	24	4	0	1	3300011736	3901074	97	61694	1	1	1	42	98.23	0.14	97.53	HQ	OTU-17455	d__Bacteria;p__Proteobacteria;c__Gammaproteobacteria;o__Pseudomonadales;f__Moraxellaceae;g__Acinetobacter;s__	Built environment	City	city subway metal/plastic	Built environment	Built environment	Built environment	-73.91	40.77
3300011739_6	1	0	0	0	0	0	0	0	0	0	0	0	1	4	0	0	1	3300011739	3678395	17	282802	1	1	1	59	100	0	100	HQ	OTU-9165	d__Bacteria;p__Bacteroidota;c__Bacteroidia;o__Flavobacteriales;f__Weeksellaceae;g__Empedobacter;s__Empedobacter brevis	Built environment	City	city subway wood	Built environment	Built environment	Built environment	-73.95	40.67
3300011742_1	1	0	0	0	1	0	2	3	0	1	1	1	1	13	0	8	2	3300011742	4907097	27	309055	1	5	1	75	99.6	0.6	96.6	HQ	OTU-4915	d__Bacteria;p__Proteobacteria;c__Gammaproteobacteria;o__Enterobacterales;f__Enterobacteriaceae;g__Leclercia;s__Leclercia adecarboxylata	Built environment	City	city subway metal/plastic	Built environment	Built environment	Built environment	-73.97	40.59
3300011742_2	3	1	1	1	2	1	2	4	1	1	0	0	2	4	3	0	1	3300011742	4356660	34	306121	1	1	1	46	98.97	0.14	98.27	HQ	OTU-1759	d__Bacteria;p__Proteobacteria;c__Gammaproteobacteria;o__Pseudomonadales;f__Pseudomonadaceae;g__Pseudomonas_A;s__Pseudomonas_A stutzeri	Built environment	City	city subway metal/plastic	Built environment	Built environment	Built environment	-73.97	40.59
3300011742_3	2	0	0	0	1	1	1	2	0	1	0	0	2	21	4	0	1	3300011742	3937577	63	108984	2	4	1	61	99.86	2.05	89.61	HQ	OTU-17455	d__Bacteria;p__Proteobacteria;c__Gammaproteobacteria;o__Pseudomonadales;f__Moraxellaceae;g__Acinetobacter;s__	Built environment	City	city subway metal/plastic	Built environment	Built environment	Built environment	-73.97	40.59
3300011744_3	3	0	0	0	1	1	2	5	1	1	0	0	1	4	1	0	0	3300011744	2739883	68	56026	1	2	2	41	99.71	0	99.71	HQ	OTU-5530	d__Bacteria;p__Proteobacteria;c__Gammaproteobacteria;o__Pseudomonadales;f__Moraxellaceae;g__Enhydrobacter;s__Enhydrobacter aerosaccus	Built environment	City	city subway wood	Built environment	Built environment	Built environment	-73.97	40.75
3300011745_4	0	0	0	0	0	0	0	0	0	2	0	1	1	4	0	0	1	3300011745	3242205	226	20164	1	1	1	41	91.77	0	91.77	HQ	OTU-11403	d__Bacteria;p__Bacteroidota;c__Bacteroidia;o__Flavobacteriales;f__Weeksellaceae;g__Empedobacter;s__	Built environment	City	city subway wood	Built environment	Built environment	Built environment	-73.92	40.69
3300011748_2	1	0	0	0	1	0	2	3	0	1	1	1	1	13	0	8	3	3300011748	4750902	50	142703	1	3	1	75	99.01	1.99	89.06	HQ	OTU-4915	d__Bacteria;p__Proteobacteria;c__Gammaproteobacteria;o__Enterobacterales;f__Enterobacteriaceae;g__Leclercia;s__Leclercia adecarboxylata	Built environment	City	city subway wood	Built environment	Built environment	Built environment	-73.87	40.74
3300011749_1	1	0	0	0	1	0	2	3	0	1	2	1	2	13	2	6	2	3300011749	4632183	52	152071	1	5	1	61	99.4	0.08	99	HQ	OTU-13194	d__Bacteria;p__Proteobacteria;c__Gammaproteobacteria;o__Enterobacterales;f__Enterobacteriaceae;g__Enterobacter;s__Enterobacter steigerwaltii	Built environment	City	city subway metal	Built environment	Built environment	Built environment	-73.94	40.81
3300011749_4	0	0	0	0	0	0	1	1	0	0	0	0	2	7	1	0	2	3300011749	1968317	36	121916	1	2	2	42	96.13	2.21	85.08	HQ	OTU-1442	d__Bacteria;p__Firmicutes;c__Bacilli;o__Staphylococcales;f__Staphylococcaceae;g__Macrococcus;s__	Built environment	City	city subway metal	Built environment	Built environment	Built environment	-73.94	40.81
3300011749_5	1	0	0	0	0	0	0	0	0	0	0	0	1	2	0	0	1	3300011749	1940898	26	119228	1	1	1	38	99.63	0.37	97.78	HQ	OTU-7935	d__Bacteria;p__Firmicutes;c__Bacilli;o__Lactobacillales;f__Streptococcaceae;g__Streptococcus;s__Streptococcus sp2	Built environment	City	city subway metal	Built environment	Built environment	Built environment	-73.94	40.81
3300011750_2	1	0	0	0	0	0	0	0	0	0	0	0	0	4	1	0	0	3300011750	4045847	9	740332	1	2	1	54	100	0	100	HQ	OTU-17142	d__Bacteria;p__Proteobacteria;c__Gammaproteobacteria;o__Betaproteobacteriales;f__Burkholderiaceae;g__Alcaligenes;s__Alcaligenes phenolicus	Built environment	City	city subway wood	Built environment	Built environment	Built environment	-73.85	40.72
3300011751_2	2	0	0	0	0	2	0	0	0	1	0	0	1	16	4	1	1	3300011751	5112769	45	170434	1	6	1	63	99.69	1.42	92.59	HQ	OTU-6130	d__Bacteria;p__Proteobacteria;c__Gammaproteobacteria;o__Pseudomonadales;f__Pseudomonadaceae;g__Pseudomonas_E;s__GCF_001511775.1	Built environment	City	city subway metal	Built environment	Built environment	Built environment	-73.97	40.78
3300011753_1	1	0	0	0	1	0	2	3	0	1	2	1	2	14	1	7	1	3300011753	4579347	24	246134	1	5	1	76	97.98	0.25	96.73	HQ	OTU-13194	d__Bacteria;p__Proteobacteria;c__Gammaproteobacteria;o__Enterobacterales;f__Enterobacteriaceae;g__Enterobacter;s__Enterobacter steigerwaltii	Built environment	City	city subway wood	Built environment	Built environment	Built environment	-73.85	40.75
3300011753_2	1	0	0	0	0	0	0	0	0	0	0	1	2	4	3	0	0	3300011753	3772251	222	23295	1	2	1	61	96.5	1.61	88.45	HQ	OTU-1006	d__Bacteria;p__Proteobacteria;c__Gammaproteobacteria;o__Xanthomonadales;f__Xanthomonadaceae;g__Stenotrophomonas;s__	Built environment	City	city subway wood	Built environment	Built environment	Built environment	-73.85	40.75
3300011754_5	0	0	0	0	0	1	0	0	0	1	0	0	3	1	3	0	0	3300011754	2615627	17	249238	1	2	1	42	99.38	0.92	94.78	HQ	OTU-8057	d__Bacteria;p__Proteobacteria;c__Gammaproteobacteria;o__Pseudomonadales;f__Moraxellaceae;g__Psychrobacter;s__GCA_002454875.1	Built environment	City	city subway wood	Built environment	Built environment	Built environment	-73.9	40.66
3300011755_1	2	0	0	0	2	3	1	1	1	1	1	0	3	22	3	3	2	3300011755	6550219	64	182643	1	2	1	55	98.7	0.49	96.25	HQ	OTU-11430	d__Bacteria;p__Proteobacteria;c__Gammaproteobacteria;o__Pseudomonadales;f__Pseudomonadaceae;g__Pseudomonas;s__Pseudomonas aeruginosa	Built environment	City	city subway wood	Built environment	Built environment	Built environment	-73.97	40.75
3300011755_2	2	0	0	0	0	0	0	0	0	0	2	4	1	4	1	0	1	3300011755	3995673	16	447420	1	3	2	43	100	0	100	HQ	OTU-5555	d__Bacteria;p__Bacteroidota;c__Bacteroidia;o__Flavobacteriales;f__Weeksellaceae;g__Elizabethkingia;s__Elizabethkingia meningoseptica	Built environment	City	city subway wood	Built environment	Built environment	Built environment	-73.97	40.75
3300011756_3	2	0	0	0	2	2	2	4	1	1	0	0	2	4	3	0	1	3300011756	4491817	21	399625	1	1	1	50	99.18	0.14	98.48	HQ	OTU-10834	d__Bacteria;p__Proteobacteria;c__Gammaproteobacteria;o__Pseudomonadales;f__Pseudomonadaceae;g__Pseudomonas_A;s__Pseudomonas_A stutzeri_J	Built environment	City	city subway metal	Built environment	Built environment	Built environment	-73.94	40.81
3300011757_6	0	0	0	0	0	0	0	0	0	0	0	0	3	6	2	0	2	3300011757	3584403	118	49535	1	3	1	39	92.26	2.64	79.06	HQ	OTU-845	d__Bacteria;p__Firmicutes_A;c__Clostridia;o__Clostridiales;f__Clostridiaceae;g__Clostridium_J;s__Clostridium_J sulfidigenes	Built environment	City	city subway wood	Built environment	Built environment	Built environment	-73.96	40.78
3300011759_3	0	0	0	0	0	0	0	0	0	0	0	1	0	4	2	0	0	3300011759	3735060	37	148951	1	2	1	54	100	0	100	HQ	OTU-3587	d__Bacteria;p__Bacteroidota;c__Bacteroidia;o__Flavobacteriales;f__Weeksellaceae;g__Chryseobacterium;s__	Built environment	City	city subway wood	Built environment	Built environment	Built environment	-73.99	40.73
3300011760_2	1	0	0	0	0	0	0	0	0	0	0	2	0	5	0	0	0	3300011760	4620492	21	689443	1	1	1	61	100	0.98	95.1	HQ	OTU-13500	d__Bacteria;p__Bacteroidota;c__Bacteroidia;o__Flavobacteriales;f__Weeksellaceae;g__Chryseobacterium;s__	Built environment	City	city subway plastic	Built environment	Built environment	Built environment	-73.98	40.62
3300011761_2	3	0	0	0	2	1	2	4	1	1	0	0	2	4	3	0	1	3300011761	4422622	16	479780	2	4	3	57	99.86	0.55	97.11	HQ	OTU-1759	d__Bacteria;p__Proteobacteria;c__Gammaproteobacteria;o__Pseudomonadales;f__Pseudomonadaceae;g__Pseudomonas_A;s__Pseudomonas_A stutzeri	Built environment	City	city subway wood	Built environment	Built environment	Built environment	-73.94	40.8
3300011762_2	0	0	2	0	0	0	0	1	0	0	1	0	2	7	1	0	3	3300011762	4644903	20	1050333	1	1	1	50	97.93	4.46	75.63	HQ	OTU-12107	d__Bacteria;p__Firmicutes_A;c__Clostridia;o__Clostridiales;f__Clostridiaceae;g__Clostridium_J;s__Clostridium_J argentinense	Built environment	City	city subway metal	Built environment	Built environment	Built environment	-73.95	40.7
3300011762_4	3	0	0	0	2	1	2	4	1	1	0	0	2	4	4	0	1	3300011762	4040452	127	54771	1	2	1	46	96.5	0.68	93.1	HQ	OTU-1759	d__Bacteria;p__Proteobacteria;c__Gammaproteobacteria;o__Pseudomonadales;f__Pseudomonadaceae;g__Pseudomonas_A;s__Pseudomonas_A stutzeri	Built environment	City	city subway metal	Built environment	Built environment	Built environment	-73.95	40.7
3300011762_5	2	0	0	0	1	1	1	2	1	1	0	0	2	10	2	0	1	3300011762	3328532	102	47753	1	5	2	57	99.73	0.39	97.78	HQ	OTU-13563	d__Bacteria;p__Proteobacteria;c__Gammaproteobacteria;o__Pseudomonadales;f__Moraxellaceae;g__Acinetobacter;s__Acinetobacter sp1	Built environment	City	city subway metal	Built environment	Built environment	Built environment	-73.95	40.7
3300011764_3	2	0	0	0	1	1	1	2	0	1	0	0	1	12	4	0	1	3300011764	3420637	265	17453	1	3	1	62	97.24	3.44	80.04	HQ	OTU-13061	d__Bacteria;p__Proteobacteria;c__Gammaproteobacteria;o__Pseudomonadales;f__Moraxellaceae;g__Acinetobacter;s__Acinetobacter ursingii	Built environment	City	city subway plastic	Built environment	Built environment	Built environment	-73.92	40.76
3300011765_1	1	0	0	0	0	1	1	2	0	2	1	7	1	6	1	0	0	3300011765	5932767	111	90196	1	2	1	72	100	2.86	85.7	HQ	OTU-8350	d__Bacteria;p__Bacteroidota;c__Bacteroidia;o__Sphingobacteriales;f__Sphingobacteriaceae;g__Sphingobacterium;s__	Built environment	City	city subway wood	Built environment	Built environment	Built environment	-73.99	40.74
3300011765_3	1	0	0	0	1	0	2	3	0	1	2	1	1	13	0	6	1	3300011765	4731144	28	203161	1	8	1	72	99.11	0.64	95.91	HQ	OTU-14327	d__Bacteria;p__Proteobacteria;c__Gammaproteobacteria;o__Enterobacterales;f__Enterobacteriaceae;g__Leclercia;s__Leclercia adecarboxylata_C	Built environment	City	city subway wood	Built environment	Built environment	Built environment	-73.99	40.74
3300011768_2	1	0	0	0	2	1	1	1	0	2	0	0	0	2	0	0	0	3300011768	5518306	80	94127	1	1	1	46	99.01	2.22	87.91	HQ	OTU-16817	d__Bacteria;p__Proteobacteria;c__Alphaproteobacteria;o__Rhizobiales;f__Rhizobiaceae;g__Agrobacterium;s__Agrobacterium sp3	Built environment	City	city subway wood	Built environment	Built environment	Built environment	-73.91	40.66
3300011768_5	3	0	0	0	1	1	1	2	1	1	0	0	2	9	2	0	1	3300011768	3157259	20	183706	1	5	1	54	100	0.14	99.3	HQ	OTU-6820	d__Bacteria;p__Proteobacteria;c__Gammaproteobacteria;o__Pseudomonadales;f__Moraxellaceae;g__Acinetobacter;s__Acinetobacter schindleri	Built environment	City	city subway wood	Built environment	Built environment	Built environment	-73.91	40.66
3300011769_2	1	0	0	0	0	1	1	2	0	2	1	6	1	5	1	0	0	3300011769	6353860	61	166206	3	3	1	72	99.84	2.14	89.14	HQ	OTU-4618	d__Bacteria;p__Bacteroidota;c__Bacteroidia;o__Sphingobacteriales;f__Sphingobacteriaceae;g__Sphingobacterium;s__Sphingobacterium sp2	Built environment	City	city subway wood	Built environment	Built environment	Built environment	-74	40.71
3300011769_3	1	0	0	0	1	0	2	3	0	1	2	1	2	12	1	7	1	3300011769	4763725	34	238518	1	7	2	76	99.7	0.98	94.8	HQ	OTU-3225	d__Bacteria;p__Proteobacteria;c__Gammaproteobacteria;o__Enterobacterales;f__Enterobacteriaceae;g__Leclercia;s__GCA_002416465.1	Built environment	City	city subway wood	Built environment	Built environment	Built environment	-74	40.71
3300011769_4	3	0	0	0	2	1	2	4	1	1	0	0	2	4	3	0	1	3300011769	4638354	18	520224	1	4	2	50	99.45	0.14	98.75	HQ	OTU-1759	d__Bacteria;p__Proteobacteria;c__Gammaproteobacteria;o__Pseudomonadales;f__Pseudomonadaceae;g__Pseudomonas_A;s__Pseudomonas_A stutzeri	Built environment	City	city subway wood	Built environment	Built environment	Built environment	-74	40.71
3300011770_2	1	0	0	0	2	1	1	3	0	2	0	6	1	5	2	0	0	3300011770	6203599	25	436861	1	1	1	57	99.37	1.43	92.22	HQ	OTU-2698	d__Bacteria;p__Bacteroidota;c__Bacteroidia;o__Sphingobacteriales;f__Sphingobacteriaceae;g__Sphingobacterium;s__GCA_002472835.1	Built environment	City	city subway wood	Built environment	Built environment	Built environment	-73.91	40.8
3300011772_1	2	0	0	0	0	0	0	0	0	0	0	0	0	4	0	0	0	3300011772	3682675	27	282644	1	3	1	48	98.66	0.67	95.31	HQ	OTU-4703	d__Bacteria;p__Firmicutes_A;c__Clostridia;o__Oscillospirales;f__DTU089;g__MS4;s__	Built environment	City	city subway wood	Built environment	Built environment	Built environment	-73.97	40.75
3300011773_1	1	0	0	0	0	1	1	2	0	2	1	5	1	7	1	0	0	3300011773	5652885	170	54930	1	3	1	68	100	1.43	92.85	HQ	OTU-8350	d__Bacteria;p__Bacteroidota;c__Bacteroidia;o__Sphingobacteriales;f__Sphingobacteriaceae;g__Sphingobacterium;s__GCA_002322295.1	Built environment	City	city subway metal	Built environment	Built environment	Built environment	-73.95	40.73
3300011773_2	3	0	0	0	2	1	2	4	1	1	0	0	3	4	3	0	1	3300011773	4319294	25	282803	1	4	1	53	98.36	0.14	97.66	HQ	OTU-1759	d__Bacteria;p__Proteobacteria;c__Gammaproteobacteria;o__Pseudomonadales;f__Pseudomonadaceae;g__Pseudomonas_A;s__Pseudomonas_A stutzeri	Built environment	City	city subway metal	Built environment	Built environment	Built environment	-73.95	40.73
3300011774_2	1	0	0	0	0	1	0	0	0	0	0	0	3	2	5	0	0	3300011774	3016387	71	63117	1	3	1	40	99.63	0.27	98.28	HQ	OTU-209	d__Bacteria;p__Proteobacteria;c__Gammaproteobacteria;o__Pseudomonadales;f__Moraxellaceae;g__Psychrobacter;s__GCA_002414005.1	Built environment	City	city subway metal	Built environment	Built environment	Built environment	NULL	NULL
3300011775_3	1	0	0	0	1	0	2	3	0	1	1	1	1	15	0	7	2	3300011775	4661431	80	90417	1	2	1	50	98.18	0.63	95.03	HQ	OTU-4915	d__Bacteria;p__Proteobacteria;c__Gammaproteobacteria;o__Enterobacterales;f__Enterobacteriaceae;g__Leclercia;s__Leclercia adecarboxylata	Built environment	City	city subway metal	Built environment	Built environment	Built environment	-73.91	40.74
3300011776_1	1	0	0	0	2	1	2	3	1	0	0	0	0	8	1	0	0	3300011776	5992538	31	314339	1	2	1	56	99.53	0.5	97.03	HQ	OTU-12773	d__Bacteria;p__Proteobacteria;c__Gammaproteobacteria;o__Betaproteobacteriales;f__Burkholderiaceae;g__Achromobacter;s__GCA_002418565.1	Built environment	City	city subway wood	Built environment	Built environment	Built environment	-73.97	40.77
3300011776_2	1	0	0	0	0	0	1	2	0	1	0	1	2	12	1	5	1	3300011776	4459119	13	643252	1	7	1	74	99.37	0.35	97.62	HQ	OTU-13604	d__Bacteria;p__Proteobacteria;c__Gammaproteobacteria;o__Enterobacterales;f__Enterobacteriaceae;g__Enterobacter;s__	Built environment	City	city subway wood	Built environment	Built environment	Built environment	-73.97	40.77
3300011776_3	1	0	0	0	2	1	2	3	1	1	0	0	3	3	2	0	1	3300011776	4060743	43	128658	1	3	1	45	97.54	1.33	90.89	HQ	OTU-14174	d__Bacteria;p__Proteobacteria;c__Gammaproteobacteria;o__Pseudomonadales;f__Pseudomonadaceae;g__Pseudomonas_A;s__Pseudomonas_A sp10	Built environment	City	city subway wood	Built environment	Built environment	Built environment	-73.97	40.77
3300011777_4	2	0	0	0	1	1	1	2	0	1	0	0	1	11	2	1	1	3300011777	3058138	26	222058	2	1	1	50	99.86	0	99.86	HQ	OTU-4244	d__Bacteria;p__Proteobacteria;c__Gammaproteobacteria;o__Pseudomonadales;f__Moraxellaceae;g__Acinetobacter;s__Acinetobacter radioresistens	Built environment	City	city subway wood	Built environment	Built environment	Built environment	-73.97	40.68
3300011778_1	0	0	0	0	1	1	1	3	0	3	1	4	2	6	1	0	0	3300011778	5334974	469	14621	1	1	1	44	90.75	0.63	87.6	HQ	OTU-11856	d__Bacteria;p__Bacteroidota;c__Bacteroidia;o__Sphingobacteriales;f__Sphingobacteriaceae;g__Sphingobacterium;s__GCA_002420705.1	Built environment	City	city subway metal	Built environment	Built environment	Built environment	-73.89	40.82
3300011778_5	3	0	0	0	1	1	1	2	1	1	0	0	2	9	2	0	1	3300011778	3027379	37	134471	1	2	1	59	100	0	100	HQ	OTU-6820	d__Bacteria;p__Proteobacteria;c__Gammaproteobacteria;o__Pseudomonadales;f__Moraxellaceae;g__Acinetobacter;s__Acinetobacter schindleri	Built environment	City	city subway metal	Built environment	Built environment	Built environment	-73.89	40.82
3300011782_1	1	0	0	0	1	0	2	3	0	1	1	1	1	13	0	6	2	3300011782	4703543	85	104918	1	5	1	74	98.18	1.76	89.38	HQ	OTU-4915	d__Bacteria;p__Proteobacteria;c__Gammaproteobacteria;o__Enterobacterales;f__Enterobacteriaceae;g__Leclercia;s__Leclercia adecarboxylata	Built environment	City	city subway metal/plastic	Built environment	Built environment	Built environment	-73.97	40.59
3300011782_2	1	0	0	0	0	0	0	0	0	0	2	1	2	8	2	0	0	3300011782	4620810	13	1009280	1	4	1	61	99.54	0.47	97.19	HQ	OTU-7405	d__Bacteria;p__Proteobacteria;c__Gammaproteobacteria;o__Xanthomonadales;f__Xanthomonadaceae;g__Stenotrophomonas;s__	Built environment	City	city subway metal/plastic	Built environment	Built environment	Built environment	-73.97	40.59
3300011783_5	1	0	0	0	0	0	0	0	0	0	0	0	1	4	0	0	1	3300011783	3173548	79	63604	1	3	2	53	100	0	100	HQ	OTU-11403	d__Bacteria;p__Bacteroidota;c__Bacteroidia;o__Flavobacteriales;f__Weeksellaceae;g__Empedobacter;s__Empedobacter falsenii	Built environment	City	city subway metal/plastic	Built environment	Built environment	Built environment	-73.94	40.8
3300011783_6	1	0	0	0	0	0	0	0	0	0	0	0	0	3	0	0	1	3300011783	2305020	70	55937	1	3	1	37	97.9	0	97.9	HQ	OTU-8274	d__Bacteria;p__Firmicutes;c__Bacilli;o__Lactobacillales;f__Enterococcaceae;g__Enterococcus_G;s__Enterococcus_G italicus	Built environment	City	city subway metal/plastic	Built environment	Built environment	Built environment	-73.94	40.8
3300011786_2	1	0	0	0	2	1	2	3	1	0	0	0	3	3	2	0	1	3300011786	4352229	19	263378	1	2	1	54	100	0.48	97.6	HQ	OTU-14174	d__Bacteria;p__Proteobacteria;c__Gammaproteobacteria;o__Pseudomonadales;f__Pseudomonadaceae;g__Pseudomonas_A;s__Pseudomonas_A sp10	Built environment	City	city subway wood	Built environment	Built environment	Built environment	-74	40.73
3300011788_1	1	0	0	0	0	0	0	0	0	1	0	0	3	17	1	0	3	3300011788	4466941	22	524114	3	10	4	75	99.34	0.33	97.69	HQ	OTU-15444	d__Bacteria;p__Firmicutes;c__Bacilli;o__Bacillales_A;f__Planococcaceae;g__Lysinibacillus;s__Lysinibacillus fusiformis	Built environment	City	city subway metal	Built environment	Built environment	Built environment	-73.94	40.8
3300011788_3	1	0	0	0	0	0	0	0	0	1	0	0	3	12	5	0	0	3300011788	2787955	126	29159	1	2	1	46	97.37	0.18	96.47	HQ	OTU-13796	d__Bacteria;p__Actinobacteriota;c__Actinobacteria;o__Actinomycetales;f__Micrococcaceae;g__Kocuria;s__Kocuria indica	Built environment	City	city subway metal	Built environment	Built environment	Built environment	-73.94	40.8
3300011789_2	1	0	0	0	1	0	2	3	0	1	2	1	1	13	1	6	1	3300011789	4772899	34	217498	1	7	1	79	99.96	0.32	98.36	HQ	OTU-5041	d__Bacteria;p__Proteobacteria;c__Gammaproteobacteria;o__Enterobacterales;f__Enterobacteriaceae;g__Enterobacter;s__Enterobacter cloacae_A	Built environment	City	city subway wood	Built environment	Built environment	Built environment	-73.92	40.7
3300011790_3	1	0	0	0	1	2	1	2	0	1	0	0	0	1	0	0	0	3300011790	4459934	213	30946	1	1	1	43	91.98	1.98	82.08	HQ	OTU-4250	d__Bacteria;p__Proteobacteria;c__Alphaproteobacteria;o__Rhizobiales;f__Rhizobiaceae;g__Allorhizobium;s__GCA_002307905.1	Built environment	City	city subway metal	Built environment	Built environment	Built environment	-73.94	40.7
3300011790_5	2	0	0	0	1	1	1	2	0	1	0	0	1	11	2	1	1	3300011790	3116172	23	347866	1	3	1	50	100	0	100	HQ	OTU-4244	d__Bacteria;p__Proteobacteria;c__Gammaproteobacteria;o__Pseudomonadales;f__Moraxellaceae;g__Acinetobacter;s__Acinetobacter radioresistens	Built environment	City	city subway metal	Built environment	Built environment	Built environment	-73.94	40.7
3300011792_1	3	0	0	0	2	1	2	4	2	1	0	0	2	4	3	0	1	3300011792	4584425	61	184284	1	2	2	49	99.07	1.91	89.52	HQ	OTU-1759	d__Bacteria;p__Proteobacteria;c__Gammaproteobacteria;o__Pseudomonadales;f__Pseudomonadaceae;g__Pseudomonas_A;s__Pseudomonas_A stutzeri	Built environment	City	city subway metal/plastic	Built environment	Built environment	Built environment	-73.98	40.73
3300011792_2	1	0	0	0	0	2	1	1	0	1	0	0	0	2	0	0	0	3300011792	4576977	224	38560	1	2	2	50	96.93	0.22	95.83	HQ	OTU-11099	d__Bacteria;p__Proteobacteria;c__Alphaproteobacteria;o__Rhizobiales;f__Rhizobiaceae;g__Ochrobactrum;s__	Built environment	City	city subway metal/plastic	Built environment	Built environment	Built environment	-73.98	40.73
3300011796_1	1	1	1	1	2	0	3	4	0	1	1	0	1	22	2	5	1	3300011796	5450459	137	59622	2	4	2	63	92.44	3.4	75.44	HQ	OTU-4710	d__Bacteria;p__Proteobacteria;c__Gammaproteobacteria;o__Enterobacterales;f__Enterobacteriaceae;g__Klebsiella;s__Klebsiella variicola	Built environment	City	city subway metal	Built environment	Built environment	Built environment	-73.81	40.6
3300011796_3	1	0	0	0	0	0	0	0	0	1	1	1	0	5	1	0	0	3300011796	4873016	77	109151	1	3	1	73	100	0.49	97.55	HQ	OTU-7239	d__Bacteria;p__Bacteroidota;c__Bacteroidia;o__Flavobacteriales;f__Weeksellaceae;g__Chryseobacterium;s__Chryseobacterium indologenes	Built environment	City	city subway metal	Built environment	Built environment	Built environment	-73.81	40.6
3300011796_4	1	0	0	0	0	0	0	0	0	0	1	0	0	13	0	0	0	3300011796	2131749	179	19338	1	2	1	43	94.82	0.38	92.92	HQ	OTU-8156	d__Bacteria;p__Firmicutes;c__Bacilli;o__Lactobacillales;f__Streptococcaceae;g__Lactococcus;s__Lactococcus lactis	Built environment	City	city subway metal	Built environment	Built environment	Built environment	-73.81	40.6
3300011797_1	0	0	0	0	0	0	0	0	0	0	0	0	0	5	1	0	0	3300011797	3322640	17	394080	1	1	1	48	100	0	100	HQ	OTU-13062	d__Bacteria;p__Proteobacteria;c__Alphaproteobacteria;o__Caulobacterales;f__Caulobacteraceae;g__Brevundimonas;s__Brevundimonas sp8	Built environment	City	city subway metal/plastic	Built environment	Built environment	Built environment	-74.02	40.63
3300011799_1	2	0	3	0	0	0	0	0	0	0	1	0	3	5	1	0	1	3300011799	5359956	268	28509	2	2	3	64	98.71	1.27	92.36	HQ	OTU-9583	d__Bacteria;p__Firmicutes_A;c__Clostridia;o__Lachnospirales;f__Lachnospiraceae;g__Hungatella;s__GCA_002429965.1	Built environment	City	city subway metalplastic	Built environment	Built environment	Built environment	-73.97	40.78
3300011799_2	1	0	0	0	0	2	0	0	0	1	0	0	0	3	0	0	0	3300011799	4615302	451	12701	1	1	1	46	91.22	0.51	88.67	HQ	OTU-8485	d__Bacteria;p__Proteobacteria;c__Alphaproteobacteria;o__Rhizobiales;f__Rhizobiaceae;g__Ochrobactrum;s__Ochrobactrum anthropi	Built environment	City	city subway metalplastic	Built environment	Built environment	Built environment	-73.97	40.78
3300011799_3	1	0	0	0	0	0	0	0	0	0	0	1	0	3	1	0	0	3300011799	4340810	124	58405	1	1	1	52	99.02	0	99.02	HQ	OTU-13462	d__Bacteria;p__Bacteroidota;c__Bacteroidia;o__Flavobacteriales;f__Weeksellaceae;g__Chryseobacterium;s__GCA_002434285.1	Built environment	City	city subway metalplastic	Built environment	Built environment	Built environment	-73.97	40.78
3300011799_4	1	0	0	0	0	1	1	1	0	0	0	0	0	0	2	0	0	3300011799	3483319	11	831263	1	1	1	43	99.63	0.31	98.08	HQ	OTU-13456	d__Bacteria;p__Proteobacteria;c__Gammaproteobacteria;o__Betaproteobacteriales;f__Burkholderiaceae;g__UBA6560;s__GCA_002434305.1	Built environment	City	city subway metalplastic	Built environment	Built environment	Built environment	-73.97	40.78
3300011800_3	1	0	0	0	2	0	2	3	0	0	0	0	1	12	1	6	1	3300011800	4250942	31	236017	1	5	1	72	92.98	1.18	87.08	HQ	OTU-11098	d__Bacteria;p__Proteobacteria;c__Gammaproteobacteria;o__Enterobacterales;f__Enterobacteriaceae;g__Atlantibacter;s__Atlantibacter hermannii	Built environment	City	city subway wood	Built environment	Built environment	Built environment	-74	40.72
3300011801_1	3	0	0	0	2	1	2	4	1	1	0	0	2	4	3	0	1	3300011801	4904954	39	326558	2	3	2	53	99.45	1.5	91.95	HQ	OTU-1759	d__Bacteria;p__Proteobacteria;c__Gammaproteobacteria;o__Pseudomonadales;f__Pseudomonadaceae;g__Pseudomonas_A;s__Pseudomonas_A stutzeri	Built environment	City	city subway metal	Built environment	Built environment	Built environment	-73.98	40.75
3300011803_1	1	0	0	0	1	0	2	3	1	0	0	0	1	15	0	4	1	3300011803	4236945	17	497883	1	6	1	73	98.26	0.2	97.26	HQ	OTU-16921	d__Bacteria;p__Proteobacteria;c__Gammaproteobacteria;o__Enterobacterales;f__Enterobacteriaceae;g__Escherichia_A;s__GCA_002298805.1	Built environment	City	city subway metal	Built environment	Built environment	Built environment	-73.81	40.61
3300011803_2	1	0	0	0	2	1	1	1	0	0	0	1	1	5	0	0	0	3300011803	4207870	114	60087	1	1	1	46	92.17	0.59	89.22	HQ	OTU-11166	d__Bacteria;p__Proteobacteria;c__Alphaproteobacteria;o__Sphingomonadales;f__Sphingomonadaceae;g__Sphingobium;s__	Built environment	City	city subway metal	Built environment	Built environment	Built environment	-73.81	40.61
3300011804_2	1	0	0	0	0	0	0	0	0	1	1	1	0	7	0	0	0	3300011804	4900644	87	94983	1	1	1	70	100	0.49	97.55	HQ	OTU-1687	d__Bacteria;p__Bacteroidota;c__Bacteroidia;o__Flavobacteriales;f__Weeksellaceae;g__Chryseobacterium;s__Chryseobacterium gleum	Built environment	City	city subway metal	Built environment	Built environment	Built environment	-73.94	40.79
3300011804_4	1	0	0	0	1	0	2	3	0	1	2	1	1	13	1	8	2	3300011804	4526186	35	158234	1	6	2	75	98.88	0.45	96.63	HQ	OTU-13194	d__Bacteria;p__Proteobacteria;c__Gammaproteobacteria;o__Enterobacterales;f__Enterobacteriaceae;g__Enterobacter;s__	Built environment	City	city subway metal	Built environment	Built environment	Built environment	-73.94	40.79
3300011805_3	0	0	0	0	0	0	0	1	0	0	2	0	2	2	0	0	0	3300011805	3048187	8	420098	1	3	1	51	94.63	0.67	91.28	HQ	OTU-3390	d__Bacteria;p__Firmicutes_A;c__Clostridia;o__Oscillospirales;f__Ruminococcaceae;g__Hydrogenoanaerobacterium;s__Hydrogenoanaerobacterium saccharovorans	Built environment	City	city subway metal	Built environment	Built environment	Built environment	-73.81	40.59
3300011805_4	1	0	0	0	0	0	0	0	0	0	0	0	3	10	1	0	2	3300011805	2937003	16	316426	3	7	1	51	99.34	0	99.34	HQ	OTU-4901	d__Bacteria;p__Firmicutes;c__Bacilli;o__Exiguobacterales;f__Exiguobacteraceae;g__Exiguobacterium_A;s__Exiguobacterium_A sp1	Built environment	City	city subway metal	Built environment	Built environment	Built environment	-73.81	40.59
3300011806_1	1	0	0	0	1	1	1	2	1	0	0	0	3	3	2	0	1	3300011806	4380414	77	205199	1	2	2	48	99.37	2.27	88.02	HQ	OTU-14174	d__Bacteria;p__Proteobacteria;c__Gammaproteobacteria;o__Pseudomonadales;f__Pseudomonadaceae;g__Pseudomonas_A;s__Pseudomonas_A sp10	Built environment	City	city subway metal/plastic	Built environment	Built environment	Built environment	-73.96	40.76
3300011807_1	1	0	0	0	1	0	2	3	0	1	2	1	2	11	1	7	1	3300011807	4786192	22	410891	2	5	1	67	99.11	1.24	92.91	HQ	OTU-5373	d__Bacteria;p__Proteobacteria;c__Gammaproteobacteria;o__Enterobacterales;f__Enterobacteriaceae;g__Leclercia;s__	Built environment	City	city subway metal	Built environment	Built environment	Built environment	-73.94	40.63
3300011807_3	1	0	0	0	1	1	2	3	1	1	0	0	4	2	2	0	1	3300011807	3994799	35	238605	1	4	1	51	90.16	0.75	86.41	HQ	OTU-14174	d__Bacteria;p__Proteobacteria;c__Gammaproteobacteria;o__Pseudomonadales;f__Pseudomonadaceae;g__Pseudomonas_A;s__Pseudomonas_A sp10	Built environment	City	city subway metal	Built environment	Built environment	Built environment	-73.94	40.63
3300011807_4	1	0	0	0	0	0	0	0	0	0	0	0	1	1	0	0	1	3300011807	1931676	34	79306	1	1	1	40	99.44	0	99.44	HQ	OTU-7935	d__Bacteria;p__Firmicutes;c__Bacilli;o__Lactobacillales;f__Streptococcaceae;g__Streptococcus;s__Streptococcus sp2	Built environment	City	city subway metal	Built environment	Built environment	Built environment	-73.94	40.63
3300011808_1	1	0	0	0	0	0	0	0	0	1	0	0	3	16	1	0	2	3300011808	4548202	24	371305	2	7	2	54	98.68	2.21	87.63	HQ	OTU-11850	d__Bacteria;p__Firmicutes;c__Bacilli;o__Bacillales_A;f__Planococcaceae;g__Lysinibacillus;s__Lysinibacillus sphaericus_C	Built environment	City	city subway metal	Built environment	Built environment	Built environment	-73.93	40.83
3300011808_2	1	0	0	0	1	0	2	2	0	1	0	0	4	9	3	0	1	3300011808	3799918	24	182809	1	2	1	46	99.63	0	99.63	HQ	OTU-3141	d__Bacteria;p__Actinobacteriota;c__Actinobacteria;o__Actinomycetales;f__Dermatophilaceae;g__Mobilicoccus;s__	Built environment	City	city subway metal	Built environment	Built environment	Built environment	-73.93	40.83
3300011809_1	1	0	0	0	0	1	1	2	0	2	1	8	1	6	1	0	0	3300011809	6747169	26	437784	1	1	1	62	99.84	2.3	88.34	HQ	OTU-6821	d__Bacteria;p__Bacteroidota;c__Bacteroidia;o__Sphingobacteriales;f__Sphingobacteriaceae;g__Sphingobacterium;s__	Built environment	City	city subway metal/plastic	Built environment	Built environment	Built environment	-74.01	40.64
3300011809_3	3	1	1	1	2	1	2	4	0	1	0	0	2	4	3	0	1	3300011809	4157380	286	22006	2	3	2	54	94.8	1.27	88.45	HQ	OTU-1759	d__Bacteria;p__Proteobacteria;c__Gammaproteobacteria;o__Pseudomonadales;f__Pseudomonadaceae;g__Pseudomonas_A;s__Pseudomonas_A stutzeri	Built environment	City	city subway metal/plastic	Built environment	Built environment	Built environment	-74.01	40.64
3300011810_3	1	0	0	0	1	0	2	3	0	1	1	1	1	13	0	9	2	3300011810	4660339	32	249874	1	4	1	63	99.57	0.61	96.52	HQ	OTU-4915	d__Bacteria;p__Proteobacteria;c__Gammaproteobacteria;o__Enterobacterales;f__Enterobacteriaceae;g__Leclercia;s__Leclercia adecarboxylata	Built environment	City	city subway metal/plastic	Built environment	Built environment	Built environment	NULL	NULL
3300011811_1	1	0	0	0	1	2	1	1	1	2	0	0	0	3	0	0	0	3300011811	4840131	24	367642	1	1	1	46	97.83	0	97.83	HQ	OTU-8485	d__Bacteria;p__Proteobacteria;c__Alphaproteobacteria;o__Rhizobiales;f__Rhizobiaceae;g__Ochrobactrum;s__	Built environment	City	city subway metal	Built environment	Built environment	Built environment	-73.95	40.71
3300011811_6	1	0	0	0	0	0	0	0	0	0	0	0	0	9	0	0	1	3300011811	1617820	16	163161	1	1	1	48	99.44	0	99.44	HQ	OTU-10326	d__Bacteria;p__Firmicutes;c__Bacilli;o__Lactobacillales;f__Lactobacillaceae;g__Leuconostoc;s__	Built environment	City	city subway metal	Built environment	Built environment	Built environment	-73.95	40.71
3300011814_1	3	0	0	0	2	1	2	3	1	2	0	0	3	2	4	0	1	3300011814	4354025	371	15996	1	1	1	45	93.82	3.48	76.42	HQ	OTU-10668	d__Bacteria;p__Proteobacteria;c__Gammaproteobacteria;o__Pseudomonadales;f__Pseudomonadaceae;g__Pseudomonas_A;s__	Built environment	City	city subway metal/plastic	Built environment	Built environment	Built environment	-73.95	40.58
3300011814_2	1	0	0	0	0	1	0	0	0	0	1	2	2	6	0	0	1	3300011814	3956418	61	94977	1	4	2	39	97.46	0.24	96.26	HQ	OTU-3837	d__Bacteria;p__Bacteroidota;c__Bacteroidia;o__Sphingobacteriales;f__Sphingobacteriaceae;g__Sphingobacterium;s__Sphingobacterium mizutaii	Built environment	City	city subway metal/plastic	Built environment	Built environment	Built environment	-73.95	40.58
3300011815_1	1	0	0	0	0	0	0	0	0	0	2	1	4	9	2	0	0	3300011815	4355675	93	72690	1	2	1	56	92.93	4.88	68.53	HQ	OTU-16335	d__Bacteria;p__Proteobacteria;c__Gammaproteobacteria;o__Xanthomonadales;f__Xanthomonadaceae;g__Stenotrophomonas;s__Stenotrophomonas maltophilia_C	Built environment	City	city subway metalplastic	Built environment	Built environment	Built environment	-73.82	40.58
3300011817_1	1	0	0	0	0	2	0	0	0	2	0	0	0	2	0	0	0	3300011817	4706165	112	80245	1	1	1	50	100	0	100	HQ	OTU-8485	d__Bacteria;p__Proteobacteria;c__Alphaproteobacteria;o__Rhizobiales;f__Rhizobiaceae;g__Ochrobactrum;s__	Built environment	City	city subway metal/plastic	Built environment	Built environment	Built environment	-73.95	40.59
3300011818_1	1	0	0	0	1	0	2	3	0	0	1	0	1	12	1	4	1	3300011818	4573092	22	248396	1	2	1	61	97.26	4.61	74.21	HQ	OTU-4763	d__Bacteria;p__Proteobacteria;c__Gammaproteobacteria;o__Enterobacterales;f__Enterobacteriaceae;g__Enterobacter_D;s__GCF_900116015.1	Built environment	City	city subway metal	Built environment	Built environment	Built environment	-73.97	40.68
3300011818_2	3	0	0	0	2	1	1	2	1	1	0	0	2	3	4	0	1	3300011818	4233956	121	64388	1	1	2	50	92.16	2.49	79.71	HQ	OTU-1759	d__Bacteria;p__Proteobacteria;c__Gammaproteobacteria;o__Pseudomonadales;f__Pseudomonadaceae;g__Pseudomonas_A;s__Pseudomonas_A stutzeri	Built environment	City	city subway metal	Built environment	Built environment	Built environment	-73.97	40.68
3300011818_3	0	0	0	0	0	0	0	0	0	0	0	0	0	4	2	0	0	3300011818	2585371	8	592278	1	1	1	39	100	0.16	99.2	HQ	OTU-17309	d__Bacteria;p__Bacteroidota;c__Bacteroidia;o__Flavobacteriales;f__Weeksellaceae;g__Chryseobacterium_A;s__	Built environment	City	city subway metal	Built environment	Built environment	Built environment	-73.97	40.68
3300011821_3	1	0	0	0	0	0	0	0	0	0	0	0	0	5	1	0	0	3300011821	3020018	50	120902	1	1	1	53	99.68	0.81	95.63	HQ	OTU-5435	d__Bacteria;p__Proteobacteria;c__Alphaproteobacteria;o__Caulobacterales;f__Caulobacteraceae;g__Brevundimonas;s__GCA_002419815.1	Built environment	City	city subway wood	Built environment	Built environment	Built environment	-73.86	40.88
3300011822_4	1	0	0	0	0	0	0	0	0	0	0	1	0	5	1	0	0	3300011822	4082638	54	122259	1	1	1	43	99.51	0	99.51	HQ	OTU-11164	d__Bacteria;p__Bacteroidota;c__Bacteroidia;o__Flavobacteriales;f__Weeksellaceae;g__Chryseobacterium;s__	Built environment	City	city subway wood	Built environment	Built environment	Built environment	NULL	NULL
3300011822_6	3	0	0	0	1	2	1	2	0	0	0	0	2	14	2	0	1	3300011822	3235161	37	137043	1	1	1	55	99.45	0.34	97.75	HQ	OTU-12673	d__Bacteria;p__Proteobacteria;c__Gammaproteobacteria;o__Pseudomonadales;f__Moraxellaceae;g__Acinetobacter;s__Acinetobacter johnsonii	Built environment	City	city subway wood	Built environment	Built environment	Built environment	NULL	NULL
3300011823_2	1	0	0	0	2	0	2	3	0	1	0	0	1	14	2	9	1	3300011823	4692754	10	617146	1	5	1	69	96.01	0.47	93.66	HQ	OTU-17423	d__Bacteria;p__Proteobacteria;c__Gammaproteobacteria;o__Enterobacterales;f__Enterobacteriaceae;g__Citrobacter_B;s__Citrobacter_B koseri	Built environment	City	city subway wood	Built environment	Built environment	Built environment	-73.9	40.67
3300011824_5	1	0	0	0	0	0	0	0	0	0	0	0	1	4	0	0	1	3300011824	3429978	11	390404	1	1	1	52	100	0	100	HQ	OTU-12693	d__Bacteria;p__Bacteroidota;c__Bacteroidia;o__Flavobacteriales;f__Weeksellaceae;g__Chishuiella;s__Chishuiella changwenlii	Built environment	City	city subway wood	Built environment	Built environment	Built environment	-73.98	40.75
3300011825_1	1	0	0	0	1	1	1	3	0	0	0	0	1	4	1	0	0	3300011825	5339516	351	22576	3	8	1	65	98.2	1.27	91.85	HQ	OTU-13564	d__Bacteria;p__Proteobacteria;c__Gammaproteobacteria;o__Betaproteobacteriales;f__Burkholderiaceae;g__Massilia;s__UBA11196	Built environment	City	city subway metal	Built environment	Built environment	Built environment	-74.2	40.52
3300011825_2	1	0	0	0	0	0	0	0	0	1	0	0	3	16	0	0	2	3300011825	4614546	51	141794	1	9	1	57	99.34	1.21	93.29	HQ	OTU-13562	d__Bacteria;p__Firmicutes;c__Bacilli;o__Bacillales_A;f__Planococcaceae;g__Lysinibacillus;s__	Built environment	City	city subway metal	Built environment	Built environment	Built environment	-74.2	40.52
3300011825_4	2	0	0	0	0	1	0	0	0	0	1	0	0	2	2	0	0	3300011825	3282971	324	12984	1	1	1	46	90.41	0.65	87.16	HQ	OTU-7993	d__Bacteria;p__Proteobacteria;c__Alphaproteobacteria;o__Caulobacterales;f__Caulobacteraceae;g__Brevundimonas;s__GCA_002434505.1	Built environment	City	city subway metal	Built environment	Built environment	Built environment	-74.2	40.52
3300011827_5	1	0	0	0	0	0	0	0	0	1	0	1	1	4	0	0	1	3300011827	3562516	84	71705	1	4	1	51	100	0	100	HQ	OTU-11403	d__Bacteria;p__Bacteroidota;c__Bacteroidia;o__Flavobacteriales;f__Weeksellaceae;g__Empedobacter;s__Empedobacter falsenii	Built environment	City	city subway metal/plastic	Built environment	Built environment	Built environment	-73.95	40.67
3300011828_1	1	0	0	0	1	1	1	1	0	1	0	0	0	4	1	0	0	3300011828	3938380	57	156709	1	1	1	41	98.94	0.3	97.44	HQ	OTU-13310	d__Bacteria;p__Proteobacteria;c__Alphaproteobacteria;o__Rhodobacterales;f__Rhodobacteraceae;g__Haematobacter;s__Haematobacter massiliensis	Built environment	City	city subway metal	Built environment	Built environment	Built environment	-73.98	40.71
3300011828_3	1	0	0	0	0	0	1	1	0	1	0	0	0	12	3	0	1	3300011828	3072041	38	154461	1	3	2	49	100	0.54	97.3	HQ	OTU-11784	d__Bacteria;p__Actinobacteriota;c__Actinobacteria;o__Actinomycetales;f__Dermatophilaceae;g__Dermacoccus;s__Dermacoccus nishinomiyaensis	Built environment	City	city subway metal	Built environment	Built environment	Built environment	-73.98	40.71
3300011828_5	1	0	0	0	0	0	0	0	0	1	0	0	3	12	3	1	0	3300011828	2677433	16	345987	2	3	1	46	98.68	0	98.68	HQ	OTU-8044	d__Bacteria;p__Actinobacteriota;c__Actinobacteria;o__Actinomycetales;f__Micrococcaceae;g__Kocuria;s__Kocuria rhizophila_A	Built environment	City	city subway metal	Built environment	Built environment	Built environment	-73.98	40.71
3300011828_6	1	0	0	0	0	0	0	0	0	1	0	0	2	3	3	0	0	3300011828	2305592	14	266721	1	3	1	47	99.55	0	99.55	HQ	OTU-13312	d__Bacteria;p__Actinobacteriota;c__Actinobacteria;o__Corynebacteriales;f__Corynebacteriaceae;g__Corynebacterium;s__GCF_900232865.1	Built environment	City	city subway metal	Built environment	Built environment	Built environment	-73.98	40.71
3300011829_3	1	0	0	0	0	0	0	0	0	0	0	0	0	5	1	0	0	3300011829	3359947	231	22224	1	1	1	45	94.82	0.36	93.02	HQ	OTU-13710	d__Bacteria;p__Proteobacteria;c__Alphaproteobacteria;o__Caulobacterales;f__Caulobacteraceae;g__Brevundimonas;s__Brevundimonas sp2	Built environment	City	city subway metal	Built environment	Built environment	Built environment	-73.98	40.77
3300011829_4	2	0	0	0	1	1	1	2	0	0	0	0	1	10	2	0	1	3300011829	3111674	169	39042	2	4	1	55	94.45	1.98	84.55	HQ	OTU-13061	d__Bacteria;p__Proteobacteria;c__Gammaproteobacteria;o__Pseudomonadales;f__Moraxellaceae;g__Acinetobacter;s__Acinetobacter ursingii	Built environment	City	city subway metal	Built environment	Built environment	Built environment	-73.98	40.77
3300011830_1	2	0	0	0	1	1	1	2	0	1	0	0	2	13	2	0	1	3300011830	5043212	38	187548	1	1	1	48	98.48	0.43	96.33	HQ	OTU-1080	d__Bacteria;p__Proteobacteria;c__Gammaproteobacteria;o__Pseudomonadales;f__Pseudomonadaceae;g__Pseudomonas_B;s__Pseudomonas_B luteola	Built environment	City	city subway metal	Built environment	Built environment	Built environment	-73.96	40.63
3300011831_2	1	1	2	1	0	1	0	0	0	0	0	0	0	3	1	0	0	3300011831	4728644	36	197895	1	1	1	46	100	0	100	HQ	OTU-12219	d__Bacteria;p__Bacteroidota;c__Bacteroidia;o__Bacteroidales;f__Dysgonomonadaceae;g__Dysgonomonas;s__Dysgonomonas capnocytophagoides	Built environment	City	city subway metal/plastic	Built environment	Built environment	Built environment	-74	40.71
3300011833_3	2	0	0	0	1	1	1	2	0	2	0	0	1	16	4	0	1	3300011833	4414609	28	251205	1	2	1	51	99.66	1.75	90.91	HQ	OTU-16724	d__Bacteria;p__Proteobacteria;c__Gammaproteobacteria;o__Pseudomonadales;f__Moraxellaceae;g__Acinetobacter;s__Acinetobacter bereziniae	Built environment	City	city subway metal/plastic	Built environment	Built environment	Built environment	-73.97	40.77
3300011834_2	1	0	0	0	0	2	0	0	0	1	0	0	0	2	0	0	0	3300011834	4599087	81	91332	1	1	1	47	95.68	0	95.68	HQ	OTU-11872	d__Bacteria;p__Proteobacteria;c__Alphaproteobacteria;o__Rhizobiales;f__Rhizobiaceae;g__Ochrobactrum;s__Ochrobactrum intermedium	Built environment	City	city subway metal	Built environment	Built environment	Built environment	-73.97	40.62
3300011834_5	1	0	0	0	0	0	0	0	0	0	0	1	0	3	0	0	0	3300011834	2942552	37	129817	1	1	1	45	99.61	0	99.61	HQ	OTU-16833	d__Bacteria;p__Bacteroidota;c__Bacteroidia;o__Flavobacteriales;f__Weeksellaceae;g__UBA7623;s__GCA_002484105.1	Built environment	City	city subway metal	Built environment	Built environment	Built environment	-73.97	40.62
3300011834_8	0	0	0	0	0	0	0	0	0	0	1	5	0	1	0	0	0	3300011834	2182748	20	211950	1	2	1	42	100	0	100	HQ	OTU-10177	d__Bacteria;p__Bacteroidota;c__Bacteroidia;o__Bacteroidales;f__Dysgonomonadaceae;g__UBA5287;s__	Built environment	City	city subway metal	Built environment	Built environment	Built environment	-73.97	40.62
3300011835_2	2	0	0	0	1	2	1	1	0	1	0	0	0	4	1	0	1	3300011835	5230093	28	283314	2	2	1	66	99.38	0.68	95.98	HQ	OTU-3189	d__Bacteria;p__Proteobacteria;c__Gammaproteobacteria;o__Betaproteobacteriales;f__Burkholderiaceae;g__B-9;s__GCA_002472915.1	Built environment	City	city subway wood	Built environment	Built environment	Built environment	-73.99	40.73
3300011835_3	3	0	0	0	1	1	1	2	0	1	0	0	1	9	4	0	1	3300011835	3414563	61	117397	1	2	1	60	99.91	0.37	98.06	HQ	OTU-13061	d__Bacteria;p__Proteobacteria;c__Gammaproteobacteria;o__Pseudomonadales;f__Moraxellaceae;g__Acinetobacter;s__Acinetobacter ursingii	Built environment	City	city subway wood	Built environment	Built environment	Built environment	-73.99	40.73
3300011836_3	1	0	0	0	0	0	0	0	0	0	2	1	1	9	3	0	0	3300011836	4574407	12	715160	1	3	1	66	99.66	0.34	97.96	HQ	OTU-16998	d__Bacteria;p__Proteobacteria;c__Gammaproteobacteria;o__Xanthomonadales;f__Xanthomonadaceae;g__Stenotrophomonas;s__	Built environment	City	city subway wood	Built environment	Built environment	Built environment	-73.94	40.79
3300011836_5	1	0	0	0	0	0	0	0	0	0	0	0	1	4	0	0	1	3300011836	3491359	136	43401	1	3	1	64	98.44	0	98.44	HQ	OTU-9165	d__Bacteria;p__Bacteroidota;c__Bacteroidia;o__Flavobacteriales;f__Weeksellaceae;g__Empedobacter;s__Empedobacter brevis	Built environment	City	city subway wood	Built environment	Built environment	Built environment	-73.94	40.79
3300011839_1	1	0	0	0	0	1	1	2	0	2	1	8	1	6	1	0	0	3300011839	5409133	340	23115	1	5	1	64	97.59	2.14	86.89	HQ	OTU-8350	d__Bacteria;p__Bacteroidota;c__Bacteroidia;o__Sphingobacteriales;f__Sphingobacteriaceae;g__Sphingobacterium;s__	Built environment	City	city subway wood	Built environment	Built environment	Built environment	-73.98	40.74
3300011839_2	1	0	0	0	0	0	0	0	0	1	2	1	2	8	3	0	0	3300011839	4943669	84	99767	1	3	1	69	99.66	3.2	83.66	HQ	OTU-16484	d__Bacteria;p__Proteobacteria;c__Gammaproteobacteria;o__Xanthomonadales;f__Xanthomonadaceae;g__Stenotrophomonas;s__Stenotrophomonas geniculata	Built environment	City	city subway wood	Built environment	Built environment	Built environment	-73.98	40.74
3300011839_3	2	0	0	0	2	1	2	4	1	0	0	0	1	4	3	0	1	3300011839	4062280	37	136738	1	3	1	48	96.71	0.55	93.96	HQ	OTU-1759	d__Bacteria;p__Proteobacteria;c__Gammaproteobacteria;o__Pseudomonadales;f__Pseudomonadaceae;g__Pseudomonas_A;s__Pseudomonas_A stutzeri	Built environment	City	city subway wood	Built environment	Built environment	Built environment	-73.98	40.74
3300011840_2	1	0	0	0	1	0	1	2	1	0	0	0	1	21	3	8	1	3300011840	4667768	33	235533	2	7	1	79	99.93	0.1	99.43	HQ	OTU-11090	d__Bacteria;p__Proteobacteria;c__Gammaproteobacteria;o__Enterobacterales;f__Enterobacteriaceae;g__Escherichia;s__Escherichia coli	Built environment	City	city subway metal/plastic	Built environment	Built environment	Built environment	-73.77	40.59
3300011840_4	1	0	0	0	0	1	1	1	0	0	0	0	0	0	2	0	0	3300011840	3350144	267	17028	1	1	1	43	95.75	0.88	91.35	HQ	OTU-13456	d__Bacteria;p__Proteobacteria;c__Gammaproteobacteria;o__Betaproteobacteriales;f__Burkholderiaceae;g__UBA6560;s__GCA_002434305.1	Built environment	City	city subway metal/plastic	Built environment	Built environment	Built environment	-73.77	40.59
3300011841_1	1	0	0	0	1	0	2	3	0	1	1	0	1	13	0	7	1	3300011841	4632337	85	96976	1	5	1	62	99.6	0.44	97.4	HQ	OTU-4915	d__Bacteria;p__Proteobacteria;c__Gammaproteobacteria;o__Enterobacterales;f__Enterobacteriaceae;g__Leclercia;s__Leclercia adecarboxylata	Built environment	City	city subway metal	Built environment	Built environment	Built environment	-73.94	40.79
3300011841_5	3	0	0	0	1	1	1	2	0	1	0	0	2	7	2	0	1	3300011841	2896986	74	65757	2	2	1	49	90.71	0.3	89.21	HQ	OTU-4899	d__Bacteria;p__Proteobacteria;c__Gammaproteobacteria;o__Pseudomonadales;f__Moraxellaceae;g__Acinetobacter;s__Acinetobacter gandensis	Built environment	City	city subway metal	Built environment	Built environment	Built environment	-73.94	40.79
3300011842_2	1	0	0	0	1	0	2	3	0	1	2	1	2	15	1	7	1	3300011842	4698804	34	254420	1	5	1	67	98.58	0.93	93.93	HQ	OTU-13194	d__Bacteria;p__Proteobacteria;c__Gammaproteobacteria;o__Enterobacterales;f__Enterobacteriaceae;g__Enterobacter;s__Enterobacter steigerwaltii	Built environment	City	city subway wood	Built environment	Built environment	Built environment	-73.99	40.69
3300011842_4	1	0	0	0	0	0	0	0	0	0	0	0	0	5	0	0	1	3300011842	2620265	140	30919	1	2	1	33	95.57	0.98	90.67	HQ	OTU-4055	d__Bacteria;p__Bacteroidota;c__Bacteroidia;o__Flavobacteriales;f__Weeksellaceae;g__Chryseobacterium_A;s__GCA_002306185.1	Built environment	City	city subway wood	Built environment	Built environment	Built environment	-73.99	40.69
3300011843_2	1	0	0	0	0	1	0	0	0	1	0	0	1	1	1	0	0	3300011843	3749774	9	485540	1	3	1	50	97.83	0.43	95.68	HQ	OTU-1555	d__Bacteria;p__Proteobacteria;c__Alphaproteobacteria;o__Rhizobiales;f__Rhizobiaceae;g__Pseudochrobactrum;s__GCF_001939785.1	Built environment	City	city subway metal	Built environment	Built environment	Built environment	-73.99	40.71
3300011843_4	0	0	1	0	1	0	0	1	0	0	1	0	5	3	1	0	1	3300011843	3174831	65	91938	3	2	1	41	98.6	0.35	96.85	HQ	OTU-13227	d__Bacteria;p__Firmicutes_A;c__Clostridia;o__Tissierellales;f__Tissierellaceae;g__Tissierella;s__Tissierella praeacuta	Built environment	City	city subway metal	Built environment	Built environment	Built environment	-73.99	40.71
3300011845_1	2	0	0	0	1	2	1	2	1	1	0	0	2	11	2	1	1	3300011845	5752119	62	155094	1	4	1	57	99.39	0.72	95.79	HQ	OTU-5597	d__Bacteria;p__Proteobacteria;c__Gammaproteobacteria;o__Pseudomonadales;f__Pseudomonadaceae;g__Pseudomonas_E;s__Pseudomonas_E rhodesiae	Built environment	City	city subway metal/plastic	Built environment	Built environment	Built environment	-73.93	40.84
3300011845_2	1	0	0	0	1	0	2	3	0	0	0	0	1	15	0	5	1	3300011845	4254287	61	137786	1	2	2	69	95.79	0.92	91.19	HQ	OTU-17996	d__Bacteria;p__Proteobacteria;c__Gammaproteobacteria;o__Enterobacterales;f__Enterobacteriaceae;g__Escherichia_A;s__GCA_002482285.1	Built environment	City	city subway metal/plastic	Built environment	Built environment	Built environment	-73.93	40.84
3300011847_1	1	0	0	0	1	1	1	2	0	0	0	0	0	3	1	0	0	3300011847	6252054	480	17975	1	2	1	54	90.48	0.68	87.08	HQ	OTU-11855	d__Bacteria;p__Proteobacteria;c__Gammaproteobacteria;o__Betaproteobacteriales;f__Burkholderiaceae;g__Achromobacter;s__Achromobacter denitrificans	Built environment	City	city subway wood	Built environment	Built environment	Built environment	-73.99	40.69
3300011848_3	1	0	0	0	1	0	2	3	0	1	1	1	1	13	0	8	2	3300011848	4652551	28	270769	1	6	2	71	98	0.51	95.45	HQ	OTU-4915	d__Bacteria;p__Proteobacteria;c__Gammaproteobacteria;o__Enterobacterales;f__Enterobacteriaceae;g__Leclercia;s__Leclercia adecarboxylata	Built environment	City	city subway metal	Built environment	Built environment	Built environment	-74.23	40.51
3300011850_2	1	0	0	0	1	0	2	3	0	0	1	0	1	12	0	4	1	3300011850	4455820	93	88508	1	4	1	72	98.03	0.5	95.53	HQ	OTU-4763	d__Bacteria;p__Proteobacteria;c__Gammaproteobacteria;o__Enterobacterales;f__Enterobacteriaceae;g__Enterobacter_D;s__GCF_900116015.1	Built environment	City	city subway metal	Built environment	Built environment	Built environment	-74.1	40.58
3300011852_2	1	0	0	0	1	0	2	3	0	1	1	1	1	13	1	8	2	3300011852	4524222	229	27822	1	3	1	70	96.88	1.15	91.13	HQ	OTU-4915	d__Bacteria;p__Proteobacteria;c__Gammaproteobacteria;o__Enterobacterales;f__Enterobacteriaceae;g__Leclercia;s__Leclercia adecarboxylata	Built environment	City	city subway wood	Built environment	Built environment	Built environment	-73.95	40.8
3300011852_4	1	0	0	0	0	0	0	0	0	0	2	3	1	6	1	0	0	3300011852	3772854	15	434927	1	2	2	57	99.24	0.43	97.09	HQ	OTU-8377	d__Bacteria;p__Proteobacteria;c__Gammaproteobacteria;o__Xanthomonadales;f__Xanthomonadaceae;g__Stenotrophomonas;s__GCA_002363375.1	Built environment	City	city subway wood	Built environment	Built environment	Built environment	-73.95	40.8
3300011853_2	1	0	0	0	0	0	0	0	0	1	1	1	0	5	1	0	0	3300011853	4788516	25	384814	1	1	1	76	100	0.49	97.55	HQ	OTU-7239	d__Bacteria;p__Bacteroidota;c__Bacteroidia;o__Flavobacteriales;f__Weeksellaceae;g__Chryseobacterium;s__Chryseobacterium indologenes	Built environment	City	city subway metal	Built environment	Built environment	Built environment	-74	40.71
3300011853_4	1	0	0	0	1	1	1	2	1	0	0	0	3	3	2	0	1	3300011853	4281059	25	275188	1	1	1	49	99.14	0.48	96.74	HQ	OTU-14174	d__Bacteria;p__Proteobacteria;c__Gammaproteobacteria;o__Pseudomonadales;f__Pseudomonadaceae;g__Pseudomonas_A;s__Pseudomonas_A sp10	Built environment	City	city subway metal	Built environment	Built environment	Built environment	-74	40.71
3300011855_3	4	0	0	0	2	1	2	4	0	1	0	0	2	3	4	0	1	3300011855	4332626	137	50870	1	1	1	43	97.32	2.21	86.27	HQ	OTU-10668	d__Bacteria;p__Proteobacteria;c__Gammaproteobacteria;o__Pseudomonadales;f__Pseudomonadaceae;g__Pseudomonas_A;s__	Built environment	City	city subway metal/plastic	Built environment	Built environment	Built environment	-73.78	40.59
3300011857_2	1	0	0	0	1	1	1	2	1	1	0	0	3	3	2	0	1	3300011857	4607134	90	83487	1	3	2	55	100	1.71	91.45	HQ	OTU-14174	d__Bacteria;p__Proteobacteria;c__Gammaproteobacteria;o__Pseudomonadales;f__Pseudomonadaceae;g__Pseudomonas_A;s__Pseudomonas_A sp10	Built environment	City	city subway metal	Built environment	Built environment	Built environment	-74.07	40.64
3300011858_1	4	1	1	1	2	1	2	4	1	1	0	0	2	4	3	0	1	3300011858	5044252	74	128471	1	2	2	53	99.04	1.06	93.74	HQ	OTU-1759	d__Bacteria;p__Proteobacteria;c__Gammaproteobacteria;o__Pseudomonadales;f__Pseudomonadaceae;g__Pseudomonas_A;s__Pseudomonas_A stutzeri	Built environment	City	city subway metal	Built environment	Built environment	Built environment	-73.94	40.84
3300011858_3	1	0	0	0	1	1	1	2	1	1	0	0	2	9	2	0	1	3300011858	2894182	164	27895	1	3	2	59	94.27	0.95	89.52	HQ	OTU-13563	d__Bacteria;p__Proteobacteria;c__Gammaproteobacteria;o__Pseudomonadales;f__Moraxellaceae;g__Acinetobacter;s__Acinetobacter sp1	Built environment	City	city subway metal	Built environment	Built environment	Built environment	-73.94	40.84
3300011859_2	1	0	0	0	1	0	2	3	0	1	1	0	1	14	0	8	2	3300011859	4350015	274	21347	1	7	2	66	93.09	3.29	76.64	HQ	OTU-4915	d__Bacteria;p__Proteobacteria;c__Gammaproteobacteria;o__Enterobacterales;f__Enterobacteriaceae;g__Leclercia;s__Leclercia adecarboxylata	Built environment	City	city subway plastic	Built environment	Built environment	Built environment	-73.95	40.82
3300011862_3	2	0	0	0	1	1	0	0	0	1	0	0	1	4	1	0	1	3300011862	3331218	38	112049	1	2	1	62	95.95	1.14	90.25	HQ	OTU-10284	d__Bacteria;p__Proteobacteria;c__Gammaproteobacteria;o__Betaproteobacteriales;f__Burkholderiaceae;g__Comamonas;s__GCA_002501455.1	Built environment	City	city subway metal/plastic	Built environment	Built environment	Built environment	-73.91	40.83
3300011864_1	1	0	0	0	0	1	1	2	0	2	1	6	2	6	1	0	0	3300011864	5425345	261	33814	1	1	1	53	97.86	2.46	85.56	HQ	OTU-8350	d__Bacteria;p__Bacteroidota;c__Bacteroidia;o__Sphingobacteriales;f__Sphingobacteriaceae;g__Sphingobacterium;s__	Built environment	City	city subway metal/plastic	Built environment	Built environment	Built environment	-74.01	40.7
3300011866_1	3	0	0	0	2	1	2	4	1	1	0	0	2	4	3	0	1	3300011866	4523609	113	67176	1	3	1	52	99.86	0.83	95.71	HQ	OTU-1759	d__Bacteria;p__Proteobacteria;c__Gammaproteobacteria;o__Pseudomonadales;f__Pseudomonadaceae;g__Pseudomonas_A;s__Pseudomonas_A stutzeri	Built environment	City	city subway metal	Built environment	Built environment	Built environment	-73.98	40.75
3300011869_2	1	0	0	0	0	1	0	0	0	3	1	6	1	5	1	0	0	3300011869	6292204	130	86883	2	3	1	70	99.6	2.62	86.5	HQ	OTU-4618	d__Bacteria;p__Bacteroidota;c__Bacteroidia;o__Sphingobacteriales;f__Sphingobacteriaceae;g__Sphingobacterium;s__Sphingobacterium sp2	Built environment	City	city subway metal	Built environment	Built environment	Built environment	-73.92	40.81
3300011869_5	1	0	0	0	0	0	0	0	0	0	0	0	1	3	0	0	1	3300011869	3131521	66	97737	2	7	1	70	100	0	100	HQ	OTU-11403	d__Bacteria;p__Bacteroidota;c__Bacteroidia;o__Flavobacteriales;f__Weeksellaceae;g__Empedobacter;s__Empedobacter falsenii	Built environment	City	city subway metal	Built environment	Built environment	Built environment	-73.92	40.81
3300011870_1	1	0	3	0	0	0	0	1	0	0	1	0	3	5	1	0	1	3300011870	5335551	146	53721	2	2	2	55	96.84	0.63	93.69	HQ	OTU-5785	d__Bacteria;p__Firmicutes_A;c__Clostridia;o__Lachnospirales;f__Lachnospiraceae;g__Hungatella;s__	Built environment	City	city subway metal/plastic	Built environment	Built environment	Built environment	-73.96	40.8
3300011870_4	2	0	0	0	2	1	2	4	1	1	0	0	2	4	4	0	1	3300011870	4053595	319	16391	1	3	1	45	92.84	2.45	80.59	HQ	OTU-1759	d__Bacteria;p__Proteobacteria;c__Gammaproteobacteria;o__Pseudomonadales;f__Pseudomonadaceae;g__Pseudomonas_A;s__Pseudomonas_A stutzeri	Built environment	City	city subway metal/plastic	Built environment	Built environment	Built environment	-73.96	40.8
3300011871_6	1	0	0	0	0	0	0	0	0	1	0	0	0	4	0	0	2	3300011871	3389914	20	284834	1	2	1	54	100	0	100	HQ	OTU-14374	d__Bacteria;p__Bacteroidota;c__Bacteroidia;o__Flavobacteriales;f__Weeksellaceae;g__UBA7612;s__GCA_002484335.1	Built environment	City	city subway metal	Built environment	Built environment	Built environment	-73.91	40.86
3300011873_5	0	0	0	0	0	0	0	0	0	0	0	0	0	4	1	0	0	3300011873	2446110	18	183843	1	2	2	42	100	0.65	96.75	HQ	OTU-17309	d__Bacteria;p__Bacteroidota;c__Bacteroidia;o__Flavobacteriales;f__Weeksellaceae;g__Chryseobacterium_A;s__	Built environment	City	city subway wood	Built environment	Built environment	Built environment	-73.88	40.66
3300011876_7	0	0	0	0	0	0	0	0	0	0	0	4	0	1	0	0	0	3300011876	2045016	5	1249696	1	1	2	39	90.16	0.55	87.41	HQ	OTU-10177	d__Bacteria;p__Bacteroidota;c__Bacteroidia;o__Bacteroidales;f__Dysgonomonadaceae;g__UBA5287;s__	Built environment	City	city subway metal	Built environment	Built environment	Built environment	-73.98	40.69
3300011877_6	0	0	0	0	0	0	0	0	0	0	1	0	1	5	1	0	0	3300011877	2593048	38	108923	1	2	1	46	94.63	0	94.63	HQ	OTU-12444	d__Bacteria;p__Firmicutes_A;c__Clostridia;o__Oscillospirales;f__Ruminococcaceae;g__D5;s__	Built environment	City	city subway metal/plastic	Built environment	Built environment	Built environment	-73.98	40.69
3300011878_2	1	0	0	0	1	1	1	2	0	1	0	0	0	2	0	0	0	3300011878	5262437	205	41544	1	1	1	44	95.8	1.8	86.8	HQ	OTU-3552	d__Bacteria;p__Proteobacteria;c__Alphaproteobacteria;o__Rhizobiales;f__Rhizobiaceae;g__Agrobacterium;s__Agrobacterium sp1	Built environment	City	city subway metal/plastic	Built environment	Built environment	Built environment	-73.91	40.68
3300011878_3	1	0	0	0	1	0	2	3	0	1	1	1	1	13	0	7	2	3300011878	4647282	26	301779	1	4	1	63	99.57	0.56	96.77	HQ	OTU-4915	d__Bacteria;p__Proteobacteria;c__Gammaproteobacteria;o__Enterobacterales;f__Enterobacteriaceae;g__Leclercia;s__Leclercia adecarboxylata	Built environment	City	city subway metal/plastic	Built environment	Built environment	Built environment	-73.91	40.68
3300011879_2	1	0	0	0	1	0	2	3	0	1	1	1	1	13	0	8	2	3300011879	4633323	114	68828	1	6	2	72	98.39	2.04	88.19	HQ	OTU-4915	d__Bacteria;p__Proteobacteria;c__Gammaproteobacteria;o__Enterobacterales;f__Enterobacteriaceae;g__Leclercia;s__Leclercia adecarboxylata	Built environment	City	city subway wood	Built environment	Built environment	Built environment	-74	40.74
3300011880_1	1	0	0	0	1	1	1	1	0	1	0	0	0	2	0	0	0	3300011880	5108418	435	15678	1	1	1	45	94.25	1.81	85.2	HQ	OTU-16817	d__Bacteria;p__Proteobacteria;c__Alphaproteobacteria;o__Rhizobiales;f__Rhizobiaceae;g__Agrobacterium;s__Agrobacterium sp3	Built environment	City	city subway metal	Built environment	Built environment	Built environment	-73.96	40.76
3300011880_3	2	0	0	0	1	1	1	2	0	1	0	0	1	11	2	1	1	3300011880	3194263	33	205124	2	6	1	64	99.84	4.52	77.24	HQ	OTU-4244	d__Bacteria;p__Proteobacteria;c__Gammaproteobacteria;o__Pseudomonadales;f__Moraxellaceae;g__Acinetobacter;s__Acinetobacter radioresistens	Built environment	City	city subway metal	Built environment	Built environment	Built environment	-73.96	40.76
3300011881_2	1	0	0	0	1	0	2	3	0	1	1	1	1	13	0	8	2	3300011881	4698845	39	197351	1	4	1	67	99.31	0.46	97.01	HQ	OTU-4915	d__Bacteria;p__Proteobacteria;c__Gammaproteobacteria;o__Enterobacterales;f__Enterobacteriaceae;g__Leclercia;s__Leclercia adecarboxylata	Built environment	City	city subway wood	Built environment	Built environment	Built environment	-73.99	40.63
3300011882_5	2	0	0	0	1	1	1	3	0	1	0	0	1	21	4	0	1	3300011882	4030769	136	50429	1	2	1	48	99.39	0.37	97.54	HQ	OTU-7450	d__Bacteria;p__Proteobacteria;c__Gammaproteobacteria;o__Pseudomonadales;f__Moraxellaceae;g__Acinetobacter;s__Acinetobacter nosocomialis	Built environment	City	city subway wood	Built environment	Built environment	Built environment	-74	40.74
3300011883_1	1	0	0	0	1	1	1	3	0	0	1	2	2	6	1	0	1	3300011883	4502724	57	143806	1	2	1	47	97.94	0	97.94	HQ	OTU-3837	d__Bacteria;p__Bacteroidota;c__Bacteroidia;o__Sphingobacteriales;f__Sphingobacteriaceae;g__Sphingobacterium;s__Sphingobacterium mizutaii	Built environment	City	city subway metalplastic	Built environment	Built environment	Built environment	-73.92	40.76
3300011887_3	1	0	0	0	2	1	2	3	1	1	0	0	3	3	2	0	1	3300011887	4226319	33	234187	1	3	1	51	99.9	0.68	96.5	HQ	OTU-14174	d__Bacteria;p__Proteobacteria;c__Gammaproteobacteria;o__Pseudomonadales;f__Pseudomonadaceae;g__Pseudomonas_A;s__Pseudomonas_A sp10	Built environment	City	city subway wood	Built environment	Built environment	Built environment	-73.94	40.79
3300011888_5	1	0	0	0	0	0	0	0	0	0	0	0	3	3	0	0	0	3300011888	2682720	64	64909	1	2	1	43	90.94	0.34	89.24	HQ	OTU-7733	d__Bacteria;p__Firmicutes_A;c__Clostridia;o__Oscillospirales;f__Oscillospiraceae;g__Oscillibacter;s__	Built environment	City	city subway metal/plastic	Built environment	Built environment	Built environment	-73.95	40.68
3300011889_8	0	0	0	0	0	0	0	0	0	0	0	0	0	4	1	0	0	3300011889	2405777	24	156096	1	2	1	40	100	0.9	95.5	HQ	OTU-17309	d__Bacteria;p__Bacteroidota;c__Bacteroidia;o__Flavobacteriales;f__Weeksellaceae;g__Chryseobacterium_A;s__	Built environment	City	city subway metal/plastic	Built environment	Built environment	Built environment	-73.94	40.83
3300011890_2	1	0	0	0	0	0	0	0	0	0	0	0	0	6	0	0	1	3300011890	3409403	28	169861	1	3	1	37	99.15	0.75	95.4	HQ	OTU-11794	d__Bacteria;p__Firmicutes;c__Bacilli;o__Lactobacillales;f__Enterococcaceae;g__Enterococcus_D;s__Enterococcus_D casseliflavus	Built environment	City	city subway metal	Built environment	Built environment	Built environment	-73.92	40.75
3300011894_4	1	0	0	0	0	1	0	0	0	0	1	0	1	4	1	0	1	3300011894	4259126	21	341379	1	1	1	44	99.84	0	99.84	HQ	OTU-3670	d__Bacteria;p__Bacteroidota;c__Bacteroidia;o__Sphingobacteriales;f__Sphingobacteriaceae;g__Sphingobacterium;s__GCA_002354335.1	Built environment	City	city subway wood	Built environment	Built environment	Built environment	-73.99	40.73
3300011895_5	3	0	0	0	1	1	1	2	0	0	0	0	2	9	1	0	1	3300011895	3506640	59	209239	1	2	1	53	99.66	2.67	86.31	HQ	OTU-5806	d__Bacteria;p__Proteobacteria;c__Gammaproteobacteria;o__Pseudomonadales;f__Moraxellaceae;g__Acinetobacter;s__GCA_002431005.1	Built environment	City	city subway metal	Built environment	Built environment	Built environment	-73.96	40.8
3300011896_1	0	0	2	0	0	0	0	1	0	0	2	0	2	7	1	0	3	3300011896	5079087	151	58695	2	4	3	63	94.83	4.28	73.43	HQ	OTU-12107	d__Bacteria;p__Firmicutes_A;c__Clostridia;o__Clostridiales;f__Clostridiaceae;g__Clostridium_J;s__Clostridium_J argentinense	Built environment	City	city subway metal/plastic	Built environment	Built environment	Built environment	-73.76	40.59
3300011896_2	1	0	0	0	0	0	0	0	0	1	0	0	3	17	1	0	2	3300011896	4548370	26	308589	3	7	1	44	99.34	1.66	91.04	HQ	OTU-15323	d__Bacteria;p__Firmicutes;c__Bacilli;o__Bacillales_A;f__Planococcaceae;g__Lysinibacillus;s__Lysinibacillus sphaericus_A	Built environment	City	city subway metal/plastic	Built environment	Built environment	Built environment	-73.76	40.59
3300011897_3	1	0	0	0	2	0	2	3	0	0	0	0	1	12	1	6	1	3300011897	4308772	27	270182	1	3	2	62	98.57	0.97	93.72	HQ	OTU-11098	d__Bacteria;p__Proteobacteria;c__Gammaproteobacteria;o__Enterobacterales;f__Enterobacteriaceae;g__Atlantibacter;s__Atlantibacter hermannii	Built environment	City	city subway metal/plastic	Built environment	Built environment	Built environment	-73.95	40.72
3300011899_1	1	0	0	0	0	0	0	0	0	0	3	2	1	5	1	0	0	3300011899	3858455	22	649968	1	2	1	52	91.22	0.78	87.32	HQ	OTU-2930	d__Bacteria;p__Proteobacteria;c__Gammaproteobacteria;o__Xanthomonadales;f__Xanthomonadaceae;g__Stenotrophomonas;s__	Built environment	City	city subway wood	Built environment	Built environment	Built environment	-73.86	40.86
3300011900_2	1	0	0	0	2	1	1	3	0	2	0	6	1	5	2	0	0	3300011900	6227870	25	379458	1	1	1	69	99.84	1.43	92.69	HQ	OTU-2698	d__Bacteria;p__Bacteroidota;c__Bacteroidia;o__Sphingobacteriales;f__Sphingobacteriaceae;g__Sphingobacterium;s__GCA_002472835.1	Built environment	City	city subway metal	Built environment	Built environment	Built environment	-73.93	40.8
3300011900_3	2	0	0	0	2	2	2	4	1	1	0	0	2	4	4	0	1	3300011900	4581974	80	79407	1	1	2	49	99.33	1.87	89.98	HQ	OTU-10834	d__Bacteria;p__Proteobacteria;c__Gammaproteobacteria;o__Pseudomonadales;f__Pseudomonadaceae;g__Pseudomonas_A;s__Pseudomonas_A stutzeri_J	Built environment	City	city subway metal	Built environment	Built environment	Built environment	-73.93	40.8
3300011900_5	1	0	0	0	0	0	0	0	0	1	0	1	1	4	0	0	1	3300011900	3608421	19	325851	1	7	2	69	100	0	100	HQ	OTU-11403	d__Bacteria;p__Bacteroidota;c__Bacteroidia;o__Flavobacteriales;f__Weeksellaceae;g__Empedobacter;s__	Built environment	City	city subway metal	Built environment	Built environment	Built environment	-73.93	40.8
3300011901_1	1	0	0	0	0	0	0	0	0	0	1	1	1	6	2	0	0	3300011901	4080366	55	111734	1	2	2	60	99.66	0.46	97.36	HQ	OTU-5138	d__Bacteria;p__Proteobacteria;c__Gammaproteobacteria;o__Xanthomonadales;f__Xanthomonadaceae;g__Stenotrophomonas;s__	Built environment	City	city subway wood	Built environment	Built environment	Built environment	-73.97	40.75
3300011902_1	1	0	0	0	0	0	0	0	0	2	1	1	0	5	1	0	0	3300011902	5147835	76	111541	1	2	1	69	100	0.49	97.55	HQ	OTU-7239	d__Bacteria;p__Bacteroidota;c__Bacteroidia;o__Flavobacteriales;f__Weeksellaceae;g__Chryseobacterium;s__Chryseobacterium indologenes	Built environment	City	city subway metal	Built environment	Built environment	Built environment	-73.97	40.75
3300011902_3	3	0	0	0	1	1	1	2	0	1	0	0	1	10	4	0	1	3300011902	3500864	35	206139	1	6	1	62	99.91	0.59	96.96	HQ	OTU-13061	d__Bacteria;p__Proteobacteria;c__Gammaproteobacteria;o__Pseudomonadales;f__Moraxellaceae;g__Acinetobacter;s__Acinetobacter ursingii	Built environment	City	city subway metal	Built environment	Built environment	Built environment	-73.97	40.75
3300011903_3	4	0	0	0	1	0	1	2	0	1	0	0	2	10	8	0	0	3300011903	3043533	27	181319	1	2	1	56	98.87	0.45	96.62	HQ	OTU-16614	d__Bacteria;p__Actinobacteriota;c__Actinobacteria;o__Corynebacteriales;f__Corynebacteriaceae;g__Corynebacterium;s__Corynebacterium variabile	Built environment	City	city subway metal/plastic	Built environment	Built environment	Built environment	-73.76	40.6
3300011904_5	0	0	0	0	0	0	0	0	0	0	0	1	3	8	1	0	2	3300011904	4242771	113	97651	1	4	1	44	97.77	3.28	81.37	HQ	OTU-9908	d__Bacteria;p__Firmicutes_A;c__Clostridia;o__Clostridiales;f__Clostridiaceae;g__Clostridium_J;s__GCA_002453475.1	Built environment	City	city subway metal/plastic	Built environment	Built environment	Built environment	-73.96	40.64
3300011905_2	1	0	0	0	1	1	1	2	1	1	0	0	3	3	2	0	1	3300011905	4124448	33	365248	1	2	2	42	92.83	1.8	83.83	HQ	OTU-14174	d__Bacteria;p__Proteobacteria;c__Gammaproteobacteria;o__Pseudomonadales;f__Pseudomonadaceae;g__Pseudomonas_A;s__Pseudomonas_A sp10	Built environment	City	city subway metal	Built environment	Built environment	Built environment	-74	40.7
3300011913_2	3	0	0	0	2	1	2	3	2	1	0	0	3	4	3	0	1	3300011913	4481738	53	145755	1	1	1	52	99.84	4.54	77.14	HQ	OTU-16504	d__Bacteria;p__Proteobacteria;c__Gammaproteobacteria;o__Pseudomonadales;f__Pseudomonadaceae;g__Pseudomonas_A;s__Pseudomonas_A balearica	Built environment	City	city subway metal	Built environment	Built environment	Built environment	-74.07	40.64
3300011915_2	1	0	0	0	0	1	0	0	0	2	1	5	1	6	1	0	0	3300011915	5637366	45	268332	1	1	1	54	99.52	1.43	92.37	HQ	OTU-8350	d__Bacteria;p__Bacteroidota;c__Bacteroidia;o__Sphingobacteriales;f__Sphingobacteriaceae;g__Sphingobacterium;s__	Built environment	City	city subway wood	Built environment	Built environment	Built environment	-73.95	40.82
3300011919_2	1	0	0	0	0	1	1	2	0	2	1	6	1	5	1	0	0	3300011919	6911495	170	108276	1	2	2	67	98.62	3.89	79.17	HQ	OTU-4618	d__Bacteria;p__Bacteroidota;c__Bacteroidia;o__Sphingobacteriales;f__Sphingobacteriaceae;g__Sphingobacterium;s__Sphingobacterium sp2	Built environment	City	city subway metal	Built environment	Built environment	Built environment	-73.94	40.84
3300011922_4	1	0	0	0	0	1	0	0	0	0	1	1	2	4	1	0	1	3300011922	4487919	57	106071	2	1	1	46	98.89	0.53	96.24	HQ	OTU-5704	d__Bacteria;p__Bacteroidota;c__Bacteroidia;o__Sphingobacteriales;f__Sphingobacteriaceae;g__Sphingobacterium;s__GCF_002734235.1	Built environment	City	city subway wood	Built environment	Built environment	Built environment	-73.99	40.72
3300011923_1	2	0	0	0	0	2	0	0	0	1	0	0	0	4	1	0	1	3300011923	5301166	25	360275	1	1	2	67	99.38	1.29	92.93	HQ	OTU-3189	d__Bacteria;p__Proteobacteria;c__Gammaproteobacteria;o__Betaproteobacteriales;f__Burkholderiaceae;g__B-9;s__GCA_002472915.1	Built environment	City	city subway metal	Built environment	Built environment	Built environment	-73.94	40.8
3300011923_2	3	0	0	0	1	1	1	2	0	1	0	0	1	9	4	0	1	3300011923	3331004	16	284344	2	5	1	63	99.91	0.04	99.71	HQ	OTU-13061	d__Bacteria;p__Proteobacteria;c__Gammaproteobacteria;o__Pseudomonadales;f__Moraxellaceae;g__Acinetobacter;s__Acinetobacter ursingii	Built environment	City	city subway metal	Built environment	Built environment	Built environment	-73.94	40.8
3300011924_1	1	0	0	0	0	0	1	1	0	1	0	0	0	13	3	0	1	3300011924	3043567	70	71964	2	3	1	50	100	0	100	HQ	OTU-11784	d__Bacteria;p__Actinobacteriota;c__Actinobacteria;o__Actinomycetales;f__Dermatophilaceae;g__Dermacoccus;s__Dermacoccus nishinomiyaensis	Built environment	City	city subway metal	Built environment	Built environment	Built environment	-74	40.7
3300011929_2	1	0	0	0	0	0	0	0	0	0	2	1	1	9	3	0	0	3300011929	4339077	102	67513	1	2	1	54	93.67	0.46	91.37	HQ	OTU-10681	d__Bacteria;p__Proteobacteria;c__Gammaproteobacteria;o__Xanthomonadales;f__Xanthomonadaceae;g__Stenotrophomonas;s__Stenotrophomonas maltophilia	Built environment	City	city subway metal/plastic	Built environment	Built environment	Built environment	-73.91	40.83
3300011931_1	2	0	0	0	1	1	1	3	0	1	0	0	2	1	4	0	1	3300011931	3060734	83	69683	1	1	1	40	99.11	0.05	98.86	HQ	OTU-11713	d__Bacteria;p__Proteobacteria;c__Gammaproteobacteria;o__Pseudomonadales;f__Moraxellaceae;g__Psychrobacter;s__GCF_000213615.1	Built environment	City	city subway metal	Built environment	Built environment	Built environment	-73.98	40.69
3300011931_3	0	0	0	0	0	0	1	1	0	0	0	0	3	6	1	0	2	3300011931	2314653	18	177371	1	2	2	34	96.13	1.1	90.63	HQ	OTU-11714	d__Bacteria;p__Firmicutes;c__Bacilli;o__Staphylococcales;f__Staphylococcaceae;g__Macrococcus;s__GCF_002313045.1	Built environment	City	city subway metal	Built environment	Built environment	Built environment	-73.98	40.69
3300011937_1	1	0	0	0	1	0	2	3	0	1	1	1	1	13	0	8	2	3300011937	4678695	29	231916	2	3	1	66	99.6	0.46	97.3	HQ	OTU-4915	d__Bacteria;p__Proteobacteria;c__Gammaproteobacteria;o__Enterobacterales;f__Enterobacteriaceae;g__Leclercia;s__Leclercia adecarboxylata	Built environment	City	city subway metal	Built environment	Built environment	Built environment	-73.88	40.83
3300011938_1	1	0	0	0	0	0	0	0	0	0	0	0	0	3	1	0	0	3300011938	4366837	65	114712	1	1	1	50	97.63	2.66	84.33	HQ	OTU-17142	d__Bacteria;p__Proteobacteria;c__Gammaproteobacteria;o__Betaproteobacteriales;f__Burkholderiaceae;g__Alcaligenes;s__Alcaligenes phenolicus	Built environment	City	city subway metal	Built environment	Built environment	Built environment	-74	40.71
3300011939_6	2	0	0	0	1	1	1	3	0	1	0	0	2	3	1	0	0	3300011939	2593661	45	116079	2	2	1	41	99.71	0.57	96.86	HQ	OTU-5530	d__Bacteria;p__Proteobacteria;c__Gammaproteobacteria;o__Pseudomonadales;f__Moraxellaceae;g__Enhydrobacter;s__Enhydrobacter aerosaccus	Built environment	City	city subway metal	Built environment	Built environment	Built environment	-73.91	40.8
3300011940_1	2	0	0	0	1	2	1	2	0	1	0	0	1	22	2	1	1	3300011940	6074592	43	329016	1	5	1	65	99.69	4.31	78.14	HQ	OTU-11734	d__Bacteria;p__Proteobacteria;c__Gammaproteobacteria;o__Pseudomonadales;f__Pseudomonadaceae;g__Pseudomonas_E;s__GCF_001320485.1	Built environment	City	city subway metal	Built environment	Built environment	Built environment	-73.91	40.8
3300011940_3	0	0	0	0	0	0	0	0	0	0	0	0	0	5	1	0	0	3300011940	3151001	34	171048	1	1	1	47	100	1.3	93.5	HQ	OTU-13062	d__Bacteria;p__Proteobacteria;c__Alphaproteobacteria;o__Caulobacterales;f__Caulobacteraceae;g__Brevundimonas;s__Brevundimonas sp8	Built environment	City	city subway metal	Built environment	Built environment	Built environment	-73.91	40.8
3300011941_2	1	0	0	0	1	0	2	3	0	1	1	1	1	11	1	7	2	3300011941	4342368	12	544585	2	6	1	72	98.78	0.09	98.33	HQ	OTU-16019	d__Bacteria;p__Proteobacteria;c__Gammaproteobacteria;o__Enterobacterales;f__Enterobacteriaceae;g__Leclercia;s__GCF_000755535.1	Built environment	City	city subway metal	Built environment	Built environment	Built environment	-73.82	40.7
3300011942_3	1	0	0	0	0	0	0	0	0	0	2	1	0	12	0	0	0	3300011942	3900370	245	23211	1	2	1	47	96.25	1.2	90.25	HQ	OTU-11935	d__Bacteria;p__Proteobacteria;c__Gammaproteobacteria;o__Xanthomonadales;f__Xanthomonadaceae;g__Stenotrophomonas_A;s__GCA_002429615.1	Built environment	City	city subway metal	Built environment	Built environment	Built environment	-73.86	40.88
3300011943_1	1	0	0	0	2	1	1	1	0	1	0	0	1	3	0	0	0	3300011943	6453759	80	159728	1	1	1	51	99.27	2.86	84.97	HQ	OTU-14337	d__Bacteria;p__Proteobacteria;c__Alphaproteobacteria;o__Rhizobiales;f__Rhizobiaceae;g__Ensifer;s__	Built environment	City	city subway metal	Built environment	Built environment	Built environment	-73.86	40.85
3300011943_6	0	0	0	0	0	0	0	0	0	0	1	0	4	10	0	0	2	3300011943	3096981	12	1596569	3	7	2	43	99.34	0.66	96.04	HQ	OTU-14396	d__Bacteria;p__Firmicutes;c__Bacilli;o__Bacillales_A;f__Planococcaceae;g__Rummeliibacillus;s__Rummeliibacillus stabekisii	Built environment	City	city subway metal	Built environment	Built environment	Built environment	-73.86	40.85
3300011943_7	1	0	0	0	0	0	0	0	0	1	0	0	2	3	3	0	0	3300011943	2260756	13	255206	1	3	1	47	98.72	0.45	96.47	HQ	OTU-13312	d__Bacteria;p__Actinobacteriota;c__Actinobacteria;o__Corynebacteriales;f__Corynebacteriaceae;g__Corynebacterium;s__GCF_900232865.1	Built environment	City	city subway metal	Built environment	Built environment	Built environment	-73.86	40.85
3300011944_2	1	0	0	0	1	0	2	4	0	0	0	0	1	14	0	4	1	3300011944	4119448	59	110566	1	4	3	64	95.66	0.8	91.66	HQ	OTU-16485	d__Bacteria;p__Proteobacteria;c__Gammaproteobacteria;o__Enterobacterales;f__Enterobacteriaceae;g__Escherichia_A;s__	Built environment	City	city subway metal	Built environment	Built environment	Built environment	-73.91	40.87
3300011944_4	2	0	0	0	1	1	1	2	0	1	0	0	2	11	2	1	1	3300011944	2958168	329	10934	1	2	1	42	90.65	0.82	86.55	HQ	OTU-4244	d__Bacteria;p__Proteobacteria;c__Gammaproteobacteria;o__Pseudomonadales;f__Moraxellaceae;g__Acinetobacter;s__Acinetobacter radioresistens	Built environment	City	city subway metal	Built environment	Built environment	Built environment	-73.91	40.87
3300011945_1	1	0	0	0	1	2	1	1	0	2	0	0	0	3	0	0	0	3300011945	6648452	123	75057	2	2	2	47	96.65	1.63	88.5	HQ	OTU-9239	d__Bacteria;p__Proteobacteria;c__Alphaproteobacteria;o__Rhizobiales;f__Rhizobiaceae;g__Rhizobium;s__GCA_002338015.1	Built environment	City	city subway metal	Built environment	Built environment	Built environment	-73.79	40.71
3300011945_3	1	0	0	0	1	0	2	3	0	0	0	0	0	9	1	2	1	3300011945	3698221	225	22666	1	3	1	55	91.64	0.41	89.59	HQ	OTU-9830	d__Bacteria;p__Proteobacteria;c__Gammaproteobacteria;o__Enterobacterales;f__Enterobacteriaceae;g__Pantoea;s__GCA_002389975.1	Built environment	City	city subway metal	Built environment	Built environment	Built environment	-73.79	40.71
3300011945_4	3	0	0	0	1	1	1	4	0	1	0	0	1	4	1	0	0	3300011945	2382751	60	59477	1	3	2	39	99.43	1.05	94.18	HQ	OTU-5530	d__Bacteria;p__Proteobacteria;c__Gammaproteobacteria;o__Pseudomonadales;f__Moraxellaceae;g__Enhydrobacter;s__Enhydrobacter aerosaccus	Built environment	City	city subway metal	Built environment	Built environment	Built environment	-73.79	40.71
3300011946_3	1	0	0	0	1	1	1	2	1	0	0	0	3	3	2	0	1	3300011946	4315009	19	285967	1	2	1	52	99.59	0.34	97.89	HQ	OTU-14174	d__Bacteria;p__Proteobacteria;c__Gammaproteobacteria;o__Pseudomonadales;f__Pseudomonadaceae;g__Pseudomonas_A;s__Pseudomonas_A sp10	Built environment	City	city subway metal	Built environment	Built environment	Built environment	-73.99	40.61
3300011947_1	1	0	0	0	1	0	2	3	0	1	1	1	1	13	0	8	2	3300011947	4776648	34	239975	1	7	2	75	99.6	0.5	97.1	HQ	OTU-4915	d__Bacteria;p__Proteobacteria;c__Gammaproteobacteria;o__Enterobacterales;f__Enterobacteriaceae;g__Leclercia;s__Leclercia adecarboxylata	Built environment	City	city subway metal	Built environment	Built environment	Built environment	-73.93	40.66
3300011947_2	4	1	1	1	1	1	2	4	1	1	0	0	2	3	2	0	1	3300011947	4675055	24	301474	1	3	1	52	99.47	0.55	96.72	HQ	OTU-10293	d__Bacteria;p__Proteobacteria;c__Gammaproteobacteria;o__Pseudomonadales;f__Pseudomonadaceae;g__Pseudomonas_A;s__Pseudomonas_A stutzeri_G	Built environment	City	city subway metal	Built environment	Built environment	Built environment	-73.93	40.66
3300011948_2	1	0	0	0	1	0	2	3	0	0	0	0	0	10	1	3	1	3300011948	4488200	22	234434	2	4	2	64	98.03	0.25	96.78	HQ	OTU-9830	d__Bacteria;p__Proteobacteria;c__Gammaproteobacteria;o__Enterobacterales;f__Enterobacteriaceae;g__Pantoea;s__GCA_002431095.1	Built environment	City	city subway metal	Built environment	Built environment	Built environment	-73.97	40.68
3300011949_1	1	0	0	0	0	1	1	2	0	2	1	7	1	6	1	0	0	3300011949	6039469	44	390074	1	1	1	62	100	1.67	91.65	HQ	OTU-8350	d__Bacteria;p__Bacteroidota;c__Bacteroidia;o__Sphingobacteriales;f__Sphingobacteriaceae;g__Sphingobacterium;s__GCA_002322295.1	Built environment	City	city subway metal	Built environment	Built environment	Built environment	-73.98	40.73
3300011950_1	1	0	0	0	0	1	0	0	0	2	1	5	1	7	1	0	0	3300011950	5822866	380	23156	1	1	1	61	97.22	3.25	80.97	HQ	OTU-8350	d__Bacteria;p__Bacteroidota;c__Bacteroidia;o__Sphingobacteriales;f__Sphingobacteriaceae;g__Sphingobacterium;s__	Built environment	City	city subway metal	Built environment	Built environment	Built environment	-73.91	40.7
3300011951_3	1	0	0	0	0	2	0	0	0	2	0	0	0	2	0	0	0	3300011951	4906400	45	217125	1	1	1	46	96.96	0	96.96	HQ	OTU-8485	d__Bacteria;p__Proteobacteria;c__Alphaproteobacteria;o__Rhizobiales;f__Rhizobiaceae;g__Ochrobactrum;s__	Built environment	City	city subway metal	Built environment	Built environment	Built environment	-73.91	40.8
3300011953_3	1	0	0	0	0	1	0	0	0	0	0	1	2	4	1	0	1	3300011953	3725694	37	163731	1	1	1	46	98.17	0.48	95.77	HQ	OTU-13804	d__Bacteria;p__Bacteroidota;c__Bacteroidia;o__Sphingobacteriales;f__Sphingobacteriaceae;g__Sphingobacterium;s__GCA_002322865.1	Built environment	City	city subway metal	Built environment	Built environment	Built environment	-73.99	40.72
3300011954_1	1	0	0	0	1	0	2	3	0	0	0	0	0	9	1	3	1	3300011954	4293332	27	211722	1	3	1	63	95.81	0.11	95.26	HQ	OTU-18	d__Bacteria;p__Proteobacteria;c__Gammaproteobacteria;o__Enterobacterales;f__Enterobacteriaceae;g__Pantoea;s__GCA_002477715.1	Built environment	City	city subway metal	Built environment	Built environment	Built environment	-73.9	40.68
3300011954_2	2	0	0	0	1	1	1	2	0	1	0	0	1	21	4	0	1	3300011954	4016113	55	131380	1	5	1	63	100	0	100	HQ	OTU-7450	d__Bacteria;p__Proteobacteria;c__Gammaproteobacteria;o__Pseudomonadales;f__Moraxellaceae;g__Acinetobacter;s__Acinetobacter nosocomialis	Built environment	City	city subway metal	Built environment	Built environment	Built environment	-73.9	40.68
3300011954_3	2	0	0	0	0	1	0	0	0	0	1	0	0	2	1	0	0	3300011954	3724014	25	239958	1	1	1	46	99.68	1.62	91.58	HQ	OTU-7993	d__Bacteria;p__Proteobacteria;c__Alphaproteobacteria;o__Caulobacterales;f__Caulobacteraceae;g__Brevundimonas;s__GCA_002434505.1	Built environment	City	city subway metal	Built environment	Built environment	Built environment	-73.9	40.68
3300011954_4	1	0	0	0	0	0	1	2	0	1	0	0	1	7	2	0	0	3300011954	3506047	298	16046	1	1	1	44	93.88	0.48	91.48	HQ	OTU-2265	d__Bacteria;p__Actinobacteriota;c__Actinobacteria;o__Actinomycetales;f__Cellulomonadaceae;g__Cellulomonas;s__	Built environment	City	city subway metal	Built environment	Built environment	Built environment	-73.9	40.68
3300011955_2	2	0	0	0	1	2	2	3	0	1	0	0	0	6	1	0	1	3300011955	7181185	32	306429	1	3	1	70	99.69	0.36	97.89	HQ	OTU-9255	d__Bacteria;p__Proteobacteria;c__Gammaproteobacteria;o__Betaproteobacteriales;f__Burkholderiaceae;g__Delftia;s__Delftia acidovorans	Built environment	City	city subway metal	Built environment	Built environment	Built environment	-73.93	40.7
3300011956_3	1	0	0	0	0	0	0	0	0	0	0	0	1	3	0	0	1	3300011956	3221367	62	91642	2	3	1	65	100	0	100	HQ	OTU-11403	d__Bacteria;p__Bacteroidota;c__Bacteroidia;o__Flavobacteriales;f__Weeksellaceae;g__Empedobacter;s__Empedobacter falsenii	Built environment	City	city subway metal	Built environment	Built environment	Built environment	-73.98	40.75
3300011958_1	1	0	0	0	0	1	1	2	0	2	1	7	0	6	0	0	0	3300011958	5938394	12	661539	1	1	1	64	100	1.43	92.85	HQ	OTU-25	d__Bacteria;p__Bacteroidota;c__Bacteroidia;o__Sphingobacteriales;f__Sphingobacteriaceae;g__Sphingobacterium;s__	Built environment	City	city subway metal	Built environment	Built environment	Built environment	-73.92	40.81
3300011963_4	1	0	0	0	0	0	0	0	0	0	0	0	0	5	1	0	0	3300011963	3014072	183	21989	1	1	1	45	96.32	1.65	88.07	HQ	OTU-17858	d__Bacteria;p__Proteobacteria;c__Alphaproteobacteria;o__Caulobacterales;f__Caulobacteraceae;g__Brevundimonas;s__Brevundimonas diminuta	Built environment	City	city subway metal	Built environment	Built environment	Built environment	-73.92	40.85
3300011966_5	1	0	0	0	0	0	0	0	0	0	0	0	1	4	0	0	1	3300011966	3115480	60	82527	1	3	1	51	97.85	0	97.85	HQ	OTU-11403	d__Bacteria;p__Bacteroidota;c__Bacteroidia;o__Flavobacteriales;f__Weeksellaceae;g__Empedobacter;s__Empedobacter falsenii	Built environment	City	city subway metal	Built environment	Built environment	Built environment	-73.95	40.77
3300012191_2	3	0	0	0	2	1	2	4	1	1	0	0	2	4	3	0	1	3300012191	4343912	37	320187	1	1	1	47	99.9	0.61	96.85	HQ	OTU-1759	d__Bacteria;p__Proteobacteria;c__Gammaproteobacteria;o__Pseudomonadales;f__Pseudomonadaceae;g__Pseudomonas_A;s__Pseudomonas_A stutzeri	Built environment	City	city subway metal	Built environment	Built environment	Built environment	-73.97	40.76
3300012192_1	1	0	0	0	0	1	1	2	0	2	1	7	0	6	0	0	0	3300012192	5851863	13	491606	1	3	1	71	100	1.43	92.85	HQ	OTU-25	d__Bacteria;p__Bacteroidota;c__Bacteroidia;o__Sphingobacteriales;f__Sphingobacteriaceae;g__Sphingobacterium;s__	Built environment	City	city subway metal	Built environment	Built environment	Built environment	-73.9	40.75
3300012192_2	3	0	0	0	2	1	2	4	1	1	0	0	2	3	3	0	1	3300012192	4552711	18	532706	1	2	1	50	99.45	0.27	98.1	HQ	OTU-1759	d__Bacteria;p__Proteobacteria;c__Gammaproteobacteria;o__Pseudomonadales;f__Pseudomonadaceae;g__Pseudomonas_A;s__Pseudomonas_A stutzeri	Built environment	City	city subway metal	Built environment	Built environment	Built environment	-73.9	40.75
3300012194_1	1	0	0	0	2	0	3	5	0	0	0	0	1	6	1	0	0	3300012194	3678263	169	30221	1	3	1	46	97.4	0.29	95.95	HQ	OTU-12972	d__Bacteria;p__Actinobacteriota;c__Actinobacteria;o__Actinomycetales;f__Cellulomonadaceae;g__Cellulomonas;s__	Built environment	City	city subway metal	Built environment	Built environment	Built environment	-73.9	40.87
3300012194_2	1	0	0	0	1	1	1	1	0	0	0	0	0	2	1	0	0	3300012194	3525936	56	264948	1	1	1	50	98.91	0.89	94.46	HQ	OTU-12970	d__Bacteria;p__Proteobacteria;c__Alphaproteobacteria;o__Sphingomonadales;f__Sphingomonadaceae;g__Sphingomonas;s__	Built environment	City	city subway metal	Built environment	Built environment	Built environment	-73.9	40.87
3300012195_3	1	0	0	0	0	0	0	0	0	0	0	0	0	5	1	0	0	3300012195	3078303	37	153004	1	1	1	46	100	0.32	98.4	HQ	OTU-13062	d__Bacteria;p__Proteobacteria;c__Alphaproteobacteria;o__Caulobacterales;f__Caulobacteraceae;g__Brevundimonas;s__Brevundimonas sp8	Built environment	City	city subway metal	Built environment	Built environment	Built environment	-73.93	40.83
3300012196_1	1	0	0	0	0	0	0	0	0	1	0	0	3	16	1	0	2	3300012196	4624003	19	441400	4	7	2	50	99.34	0.33	97.69	HQ	OTU-15444	d__Bacteria;p__Firmicutes;c__Bacilli;o__Bacillales_A;f__Planococcaceae;g__Lysinibacillus;s__Lysinibacillus sp1	Built environment	City	city subway metal	Built environment	Built environment	Built environment	-74.01	40.7
3300012196_4	1	0	0	0	0	1	0	0	0	0	0	2	1	5	1	0	1	3300012196	3735090	12	377018	1	4	1	41	98.09	0.48	95.69	HQ	OTU-10857	d__Bacteria;p__Bacteroidota;c__Bacteroidia;o__Sphingobacteriales;f__Sphingobacteriaceae;g__Pedobacter;s__GCA_002455875.1	Built environment	City	city subway metal	Built environment	Built environment	Built environment	-74.01	40.7
3300012196_5	1	0	0	0	0	0	1	2	0	0	0	0	2	5	1	0	0	3300012196	2892032	12	626380	1	2	1	46	99.49	0.25	98.24	HQ	OTU-10858	d__Bacteria;p__Actinobacteriota;c__Actinobacteria;o__Actinomycetales;f__Microbacteriaceae;g__Microbacterium;s__GCF_001878835.1	Built environment	City	city subway metal	Built environment	Built environment	Built environment	-74.01	40.7
3300012197_1	1	0	0	0	1	0	2	3	0	0	1	0	1	12	1	4	1	3300012197	4438207	17	432248	2	5	1	72	97.26	0.55	94.51	HQ	OTU-4763	d__Bacteria;p__Proteobacteria;c__Gammaproteobacteria;o__Enterobacterales;f__Enterobacteriaceae;g__Enterobacter_D;s__GCF_900116015.1	Built environment	City	city subway metal	Built environment	Built environment	Built environment	-73.98	40.75
3300012223_1	2	0	0	0	1	2	1	1	1	1	1	0	1	15	2	2	1	3300012223	6335211	47	204458	1	4	1	61	99.8	1.12	94.2	HQ	OTU-11287	d__Bacteria;p__Proteobacteria;c__Gammaproteobacteria;o__Pseudomonadales;f__Pseudomonadaceae;g__Pseudomonas_E;s__	Built environment	City	city subway missing	Built environment	Built environment	Built environment	-73.92	40.83
3300012229_2	0	0	0	0	0	0	0	0	0	0	1	0	0	8	0	0	1	3300012229	2701072	19	266811	1	1	1	46	99.53	0	99.53	HQ	OTU-11606	d__Bacteria;p__Firmicutes;c__Bacilli;o__Lactobacillales;f__Enterococcaceae;g__Enterococcus;s__Enterococcus faecalis	Built environment	City	city subway wood	Built environment	Built environment	Built environment	-73.86	40.69
3300012233_2	2	0	0	0	1	1	1	2	0	1	0	0	1	21	4	0	1	3300012233	3870481	43	146706	2	1	1	50	99.73	0.27	98.38	HQ	OTU-7450	d__Bacteria;p__Proteobacteria;c__Gammaproteobacteria;o__Pseudomonadales;f__Moraxellaceae;g__Acinetobacter;s__Acinetobacter nosocomialis	Built environment	City	city subway metal	Built environment	Built environment	Built environment	-73.86	40.67
3300012241_4	2	0	0	0	1	1	1	2	0	1	0	0	1	11	2	1	1	3300012241	3075353	23	319913	1	1	1	54	100	0.05	99.75	HQ	OTU-4244	d__Bacteria;p__Proteobacteria;c__Gammaproteobacteria;o__Pseudomonadales;f__Moraxellaceae;g__Acinetobacter;s__Acinetobacter radioresistens	Built environment	City	city subway metal	Built environment	Built environment	Built environment	-73.95	40.66
3300012241_6	1	0	0	0	0	0	0	0	0	0	1	0	0	14	0	0	1	3300012241	2391778	11	599889	1	2	1	46	100	0.38	98.1	HQ	OTU-8156	d__Bacteria;p__Firmicutes;c__Bacilli;o__Lactobacillales;f__Streptococcaceae;g__Lactococcus;s__Lactococcus lactis	Built environment	City	city subway metal	Built environment	Built environment	Built environment	-73.95	40.66
3300012243_3	1	0	0	0	2	0	2	3	0	0	0	0	1	11	1	6	1	3300012243	4245296	35	230352	1	2	1	53	94.75	0.89	90.3	HQ	OTU-11098	d__Bacteria;p__Proteobacteria;c__Gammaproteobacteria;o__Enterobacterales;f__Enterobacteriaceae;g__Atlantibacter;s__Atlantibacter hermannii	Built environment	City	city subway wood	Built environment	Built environment	Built environment	-73.9	40.88
3300012244_1	2	0	0	0	1	1	1	3	0	1	0	0	1	20	4	0	1	3300012244	3945498	66	99477	1	2	1	48	100	0.38	98.1	HQ	OTU-7450	d__Bacteria;p__Proteobacteria;c__Gammaproteobacteria;o__Pseudomonadales;f__Moraxellaceae;g__Acinetobacter;s__Acinetobacter nosocomialis	Built environment	City	city subway wood	Built environment	Built environment	Built environment	-73.96	40.79
3300012246_1	2	0	0	0	1	2	2	3	0	1	0	0	0	8	1	0	1	3300012246	6633654	18	999196	1	2	1	69	99.85	0.33	98.2	HQ	OTU-11703	d__Bacteria;p__Proteobacteria;c__Gammaproteobacteria;o__Betaproteobacteriales;f__Burkholderiaceae;g__Delftia;s__Delftia acidovorans	Built environment	City	city subway metal/plastic	Built environment	Built environment	Built environment	-73.94	40.63
3300012246_2	1	0	0	0	0	0	0	0	0	0	0	0	0	4	1	0	0	3300012246	4480509	11	1000042	1	2	2	53	99.05	0	99.05	HQ	OTU-17142	d__Bacteria;p__Proteobacteria;c__Gammaproteobacteria;o__Betaproteobacteriales;f__Burkholderiaceae;g__Alcaligenes;s__Alcaligenes phenolicus	Built environment	City	city subway metal/plastic	Built environment	Built environment	Built environment	-73.94	40.63
3300012248_3	1	0	0	0	0	0	0	0	0	0	2	3	1	6	1	0	0	3300012248	3809608	9	1087883	1	2	1	57	99.24	0.78	95.34	HQ	OTU-8377	d__Bacteria;p__Proteobacteria;c__Gammaproteobacteria;o__Xanthomonadales;f__Xanthomonadaceae;g__Stenotrophomonas;s__GCA_002363375.1	Built environment	City	city subway metal/plastic	Built environment	Built environment	Built environment	-73.98	40.76
3300012251_4	1	0	0	0	1	0	2	3	0	1	2	1	1	14	1	5	2	3300012251	4429504	214	31347	1	3	1	68	97.01	0.52	94.41	HQ	OTU-3486	d__Bacteria;p__Proteobacteria;c__Gammaproteobacteria;o__Enterobacterales;f__Enterobacteriaceae;g__Enterobacter;s__Enterobacter kobei	Built environment	City	city subway metal/plastic	Built environment	Built environment	Built environment	-73.98	40.76
3300012252_2	1	0	0	0	1	0	2	3	0	0	1	0	1	13	0	8	2	3300012252	4088735	442	11333	1	5	1	61	93.46	1.17	87.61	HQ	OTU-4915	d__Bacteria;p__Proteobacteria;c__Gammaproteobacteria;o__Enterobacterales;f__Enterobacteriaceae;g__Leclercia;s__Leclercia adecarboxylata	Built environment	City	city subway wood	Built environment	Built environment	Built environment	-73.95	40.81
3300012252_4	3	0	0	0	1	2	1	2	0	0	0	0	2	14	2	0	1	3300012252	3464442	37	150907	1	1	1	53	100	0.07	99.65	HQ	OTU-12673	d__Bacteria;p__Proteobacteria;c__Gammaproteobacteria;o__Pseudomonadales;f__Moraxellaceae;g__Acinetobacter;s__Acinetobacter johnsonii	Built environment	City	city subway wood	Built environment	Built environment	Built environment	-73.95	40.81
3300012258_1	1	0	0	0	2	0	2	3	0	0	0	0	1	12	1	6	1	3300012258	4579232	69	97024	2	3	1	74	98.63	1.03	93.48	HQ	OTU-11098	d__Bacteria;p__Proteobacteria;c__Gammaproteobacteria;o__Enterobacterales;f__Enterobacteriaceae;g__Atlantibacter;s__Atlantibacter hermannii	Built environment	City	city subway wood	Built environment	Built environment	Built environment	-73.95	40.77
3300012259_1	1	0	0	0	1	0	1	2	0	1	1	0	1	19	1	8	1	3300012259	4898704	66	112894	1	5	2	72	99.8	0.04	99.6	HQ	OTU-3349	d__Bacteria;p__Proteobacteria;c__Gammaproteobacteria;o__Enterobacterales;f__Enterobacteriaceae;g__Citrobacter;s__Citrobacter freundii	Built environment	City	city subway metalplastic	Built environment	Built environment	Built environment	-74	40.72
3300012275_6	0	0	0	0	0	0	0	0	0	0	0	0	0	4	1	0	0	3300012275	2434303	21	222694	1	2	1	42	98.53	0.16	97.73	HQ	OTU-17309	d__Bacteria;p__Bacteroidota;c__Bacteroidia;o__Flavobacteriales;f__Weeksellaceae;g__Chryseobacterium_A;s__	Built environment	City	city subway metal/plastic	Built environment	Built environment	Built environment	-73.88	40.87
3300012275_7	1	0	0	0	0	0	0	0	0	0	0	0	1	1	0	0	1	3300012275	1890951	29	123053	1	2	1	39	99.76	0.37	97.91	HQ	OTU-7935	d__Bacteria;p__Firmicutes;c__Bacilli;o__Lactobacillales;f__Streptococcaceae;g__Streptococcus;s__Streptococcus sp2	Built environment	City	city subway metal/plastic	Built environment	Built environment	Built environment	-73.88	40.87
3300012279_1	1	0	0	0	1	0	2	3	1	2	0	0	1	21	1	0	0	3300012279	5138044	396	17750	2	3	1	46	97.22	1.54	89.52	HQ	OTU-7655	d__Bacteria;p__Actinobacteriota;c__Actinobacteria;o__Corynebacteriales;f__Corynebacteriaceae;g__Gordonia;s__Gordonia sputi	Built environment	City	city subway metalplastic	Built environment	Built environment	Built environment	-74.01	40.63
3300012280_2	1	0	0	0	2	0	2	3	0	0	0	0	1	12	1	6	1	3300012280	4589038	33	241055	1	4	1	64	98.66	0.91	94.11	HQ	OTU-11098	d__Bacteria;p__Proteobacteria;c__Gammaproteobacteria;o__Enterobacterales;f__Enterobacteriaceae;g__Atlantibacter;s__Atlantibacter hermannii	Built environment	City	city subway wood	Built environment	Built environment	Built environment	-73.99	40.74
3300012281_3	0	0	0	0	0	0	0	1	0	0	0	0	3	6	1	0	2	3300012281	3991585	64	229354	1	2	1	44	98.39	4.58	75.49	HQ	OTU-845	d__Bacteria;p__Firmicutes_A;c__Clostridia;o__Clostridiales;f__Clostridiaceae;g__Clostridium_J;s__Clostridium_J sulfidigenes	Built environment	City	city subway wood	Built environment	Built environment	Built environment	-73.99	40.74
3300012588_2	3	0	0	0	2	1	2	3	1	1	0	0	3	4	3	0	1	3300012588	4305267	11	535660	1	2	1	50	99.53	0.27	98.18	HQ	OTU-16504	d__Bacteria;p__Proteobacteria;c__Gammaproteobacteria;o__Pseudomonadales;f__Pseudomonadaceae;g__Pseudomonas_A;s__Pseudomonas_A balearica	Built environment	City	city subway metal	Built environment	Built environment	Built environment	-73.9	40.81
3300012609_1	1	0	0	0	0	1	1	2	0	0	0	2	0	5	1	0	0	3300012609	5493559	30	303477	1	2	1	71	99.84	0.95	95.09	HQ	OTU-2257	d__Bacteria;p__Bacteroidota;c__Bacteroidia;o__Sphingobacteriales;f__Sphingobacteriaceae;g__Sphingobacterium;s__GCA_002429765.1	Built environment	City	city subway metal	Built environment	Built environment	Built environment	-74.19	40.52
3300012609_5	1	0	0	0	0	0	0	0	0	0	2	1	2	6	2	0	0	3300012609	4136116	263	22987	1	1	1	57	93.67	0.09	93.22	HQ	OTU-16675	d__Bacteria;p__Proteobacteria;c__Gammaproteobacteria;o__Xanthomonadales;f__Xanthomonadaceae;g__Stenotrophomonas;s__Stenotrophomonas maltophilia_AD	Built environment	City	city subway metal	Built environment	Built environment	Built environment	-74.19	40.52
3300012609_6	3	0	0	0	1	1	1	3	0	1	0	0	1	14	2	1	1	3300012609	2933550	199	21212	1	2	1	63	95.71	0.56	92.91	HQ	OTU-4244	d__Bacteria;p__Proteobacteria;c__Gammaproteobacteria;o__Pseudomonadales;f__Moraxellaceae;g__Acinetobacter;s__Acinetobacter radioresistens	Built environment	City	city subway metal	Built environment	Built environment	Built environment	-74.19	40.52
3300012633_1	1	0	0	0	1	1	2	3	1	0	0	0	0	8	1	0	0	3300012633	5740902	376	23007	1	1	1	55	93.63	1.23	87.48	HQ	OTU-12773	d__Bacteria;p__Proteobacteria;c__Gammaproteobacteria;o__Betaproteobacteriales;f__Burkholderiaceae;g__Achromobacter;s__GCA_002418565.1	Built environment	City	city subway metal/plastic	Built environment	Built environment	Built environment	-73.89	40.74
3300012648_3	1	0	0	0	0	0	0	0	0	1	0	0	3	16	1	0	3	3300012648	4512915	23	334598	1	7	2	55	99.34	0.88	94.94	HQ	OTU-11850	d__Bacteria;p__Firmicutes;c__Bacilli;o__Bacillales_A;f__Planococcaceae;g__Lysinibacillus;s__Lysinibacillus sphaericus_C	Built environment	City	city subway metal	Built environment	Built environment	Built environment	-73.88	40.74
3300012648_5	3	0	0	0	1	1	2	4	0	1	0	0	1	7	0	0	1	3300012648	2600794	151	22697	2	2	1	58	97.9	0.5	95.4	HQ	OTU-11848	d__Bacteria;p__Proteobacteria;c__Gammaproteobacteria;o__Pseudomonadales;f__Moraxellaceae;g__Acinetobacter;s__Acinetobacter parvus	Built environment	City	city subway metal	Built environment	Built environment	Built environment	-73.88	40.74
3300013325_1	1	0	0	0	2	0	2	3	0	1	0	0	1	14	2	9	1	3300013325	4834818	7	2706998	1	7	6	70	99.29	0.47	96.94	HQ	OTU-17423	d__Bacteria;p__Proteobacteria;c__Gammaproteobacteria;o__Enterobacterales;f__Enterobacteriaceae;g__Citrobacter_B;s__Citrobacter_B koseri	Built environment	City	city subway wood	Built environment	Built environment	Built environment	-73.91	40.8
3300013341_1	1	0	0	0	1	0	2	3	0	0	0	0	2	15	1	6	1	3300013341	4432139	56	174001	1	5	2	78	97.31	4.82	73.21	HQ	OTU-17996	d__Bacteria;p__Proteobacteria;c__Gammaproteobacteria;o__Enterobacterales;f__Enterobacteriaceae;g__Escherichia_A;s__GCA_002482285.1	Built environment	City	city subway plastic	Built environment	Built environment	Built environment	-73.85	40.86
3300013347_2	1	0	0	0	0	0	0	0	0	0	2	1	3	8	2	0	0	3300013347	4367597	150	43528	2	2	1	58	98.82	0.46	96.52	HQ	OTU-9106	d__Bacteria;p__Proteobacteria;c__Gammaproteobacteria;o__Xanthomonadales;f__Xanthomonadaceae;g__Stenotrophomonas;s__	Built environment	City	city subway wood	Built environment	Built environment	Built environment	-73.87	40.68
3300013349_1	1	0	0	0	1	0	2	3	0	1	2	1	2	14	1	7	1	3300013349	4648512	121	67151	2	7	2	70	99.73	0.46	97.43	HQ	OTU-13194	d__Bacteria;p__Proteobacteria;c__Gammaproteobacteria;o__Enterobacterales;f__Enterobacteriaceae;g__Enterobacter;s__Enterobacter steigerwaltii	Built environment	City	city subway wood	Built environment	Built environment	Built environment	-74	40.72
3300013349_2	2	0	0	0	0	1	0	0	0	0	0	0	0	3	1	0	0	3300013349	3118903	116	47831	1	1	1	45	97.88	1.3	91.38	HQ	OTU-14478	d__Bacteria;p__Proteobacteria;c__Alphaproteobacteria;o__Caulobacterales;f__Caulobacteraceae;g__Brevundimonas;s__	Built environment	City	city subway wood	Built environment	Built environment	Built environment	-74	40.72
3300013353_4	0	0	0	0	0	0	0	0	0	0	0	0	1	6	2	0	2	3300013353	4420895	89	99889	4	3	1	51	97.33	2.61	84.28	HQ	OTU-17471	d__Bacteria;p__Firmicutes;c__Bacilli;o__Bacillales;f__Amphibacillaceae;g__Oceanobacillus;s__	Built environment	City	city subway wood	Built environment	Built environment	Built environment	-73.95	40.59
3300013365_2	1	0	0	0	0	0	0	0	0	0	2	3	1	6	1	0	0	3300013365	3633915	202	30348	1	2	1	59	96.91	2.52	84.31	HQ	OTU-8377	d__Bacteria;p__Proteobacteria;c__Gammaproteobacteria;o__Xanthomonadales;f__Xanthomonadaceae;g__Stenotrophomonas;s__GCA_002363375.1	Built environment	City	city subway metal	Built environment	Built environment	Built environment	-73.9	40.64
3300013381_1	1	0	0	0	0	0	0	0	0	0	0	0	2	19	1	0	1	3300013381	4328450	359	16554	8	7	2	49	98.34	1.77	89.49	HQ	OTU-11850	d__Bacteria;p__Firmicutes;c__Bacilli;o__Bacillales_A;f__Planococcaceae;g__Lysinibacillus;s__	Built environment	City	city subway metal/plastic	Built environment	Built environment	Built environment	-73.99	40.75
3300013467_1	3	0	0	0	2	1	2	4	1	1	0	0	2	4	3	0	1	3300013467	4521514	16	483303	1	3	1	50	99.38	0.55	96.63	HQ	OTU-1759	d__Bacteria;p__Proteobacteria;c__Gammaproteobacteria;o__Pseudomonadales;f__Pseudomonadaceae;g__Pseudomonas_A;s__Pseudomonas_A stutzeri	Built environment	City	city subway metal	Built environment	Built environment	Built environment	-74	40.71
3300013469_1	3	0	0	0	1	1	1	2	0	1	0	0	1	9	4	0	1	3300013469	3328652	17	273890	1	3	1	63	99.91	0.04	99.71	HQ	OTU-13061	d__Bacteria;p__Proteobacteria;c__Gammaproteobacteria;o__Pseudomonadales;f__Moraxellaceae;g__Acinetobacter;s__Acinetobacter ursingii	Built environment	City	city subway metal	Built environment	Built environment	Built environment	-73.99	40.74
3300013469_2	0	0	0	0	0	0	0	0	0	0	0	0	0	5	1	0	0	3300013469	3146672	16	301433	1	2	1	47	100	0	100	HQ	OTU-13062	d__Bacteria;p__Proteobacteria;c__Alphaproteobacteria;o__Caulobacterales;f__Caulobacteraceae;g__Brevundimonas;s__Brevundimonas sp8	Built environment	City	city subway metal	Built environment	Built environment	Built environment	-73.99	40.74
3300013481_1	2	0	0	0	0	2	0	0	0	1	0	0	1	16	3	1	2	3300013481	5588801	33	274584	1	4	1	68	99.29	2.83	85.14	HQ	OTU-3130	d__Bacteria;p__Proteobacteria;c__Gammaproteobacteria;o__Pseudomonadales;f__Pseudomonadaceae;g__Pseudomonas_E;s__Pseudomonas_E monteilii_C	Built environment	City	city subway metal	Built environment	Built environment	Built environment	-73.95	40.65
3300013482_1	1	0	0	0	0	0	0	0	0	1	1	1	0	6	1	0	0	3300013482	5243838	30	249271	1	4	1	74	100	0.74	96.3	HQ	OTU-7239	d__Bacteria;p__Bacteroidota;c__Bacteroidia;o__Flavobacteriales;f__Weeksellaceae;g__Chryseobacterium;s__Chryseobacterium indologenes	Built environment	City	city subway wood	Built environment	Built environment	Built environment	-73.97	40.75
3300013482_2	2	0	0	0	1	1	1	2	0	1	0	0	1	21	4	0	1	3300013482	3861213	152	38847	1	2	1	63	98.71	0.14	98.01	HQ	OTU-7450	d__Bacteria;p__Proteobacteria;c__Gammaproteobacteria;o__Pseudomonadales;f__Moraxellaceae;g__Acinetobacter;s__Acinetobacter nosocomialis	Built environment	City	city subway wood	Built environment	Built environment	Built environment	-73.97	40.75
3300013484_2	1	0	0	0	0	0	0	0	0	0	0	0	0	5	1	0	0	3300013484	3305336	23	283287	1	2	1	47	100	0	100	HQ	OTU-13062	d__Bacteria;p__Proteobacteria;c__Alphaproteobacteria;o__Caulobacterales;f__Caulobacteraceae;g__Brevundimonas;s__Brevundimonas sp8	Built environment	City	city subway metal	Built environment	Built environment	Built environment	-73.99	40.74
3300013485_2	1	0	0	0	0	0	0	0	0	0	0	0	0	5	1	0	0	3300013485	3220117	29	264674	1	1	1	47	100	0.32	98.4	HQ	OTU-13062	d__Bacteria;p__Proteobacteria;c__Alphaproteobacteria;o__Caulobacterales;f__Caulobacteraceae;g__Brevundimonas;s__Brevundimonas sp8	Built environment	City	city subway metal	Built environment	Built environment	Built environment	-73.93	40.7
3300013489_1	1	0	0	0	1	0	2	3	0	0	0	0	0	12	1	3	1	3300013489	4546315	23	433338	1	4	2	64	98.65	0.11	98.1	HQ	OTU-18	d__Bacteria;p__Proteobacteria;c__Gammaproteobacteria;o__Enterobacterales;f__Enterobacteriaceae;g__Pantoea;s__	Built environment	City	city subway plastic	Built environment	Built environment	Built environment	-73.91	40.74
3300013489_2	1	0	0	0	0	0	0	0	0	1	0	0	3	12	4	1	0	3300013489	2783942	17	290628	1	1	1	47	98.68	0	98.68	HQ	OTU-8044	d__Bacteria;p__Actinobacteriota;c__Actinobacteria;o__Actinomycetales;f__Micrococcaceae;g__Kocuria;s__Kocuria rhizophila_A	Built environment	City	city subway plastic	Built environment	Built environment	Built environment	-73.91	40.74
3300013491_1	2	0	0	0	2	3	1	1	1	1	1	0	3	22	3	3	2	3300013491	6839089	42	308130	1	1	1	55	98.7	0.26	97.4	HQ	OTU-11430	d__Bacteria;p__Proteobacteria;c__Gammaproteobacteria;o__Pseudomonadales;f__Pseudomonadaceae;g__Pseudomonas;s__Pseudomonas aeruginosa	Built environment	City	city subway wood	Built environment	Built environment	Built environment	-73.93	40.66
3300013491_2	2	1	1	1	2	1	1	1	0	0	0	0	0	1	1	0	0	3300013491	3922446	21	244461	1	1	1	50	98.61	0.63	95.46	HQ	OTU-12755	d__Bacteria;p__Proteobacteria;c__Gammaproteobacteria;o__Betaproteobacteriales;f__Rhodocyclaceae;g__Paddy-1;s__	Built environment	City	city subway wood	Built environment	Built environment	Built environment	-73.93	40.66
3300013493_2	2	0	0	0	0	1	0	0	0	0	0	5	1	6	1	0	1	3300013493	4052058	164	50401	1	1	1	34	93.7	0.96	88.9	HQ	OTU-17292	d__Bacteria;p__Bacteroidota;c__Bacteroidia;o__Sphingobacteriales;f__Sphingobacteriaceae;g__Pedobacter;s__GCA_002333205.1	Built environment	City	city subway metal	Built environment	Built environment	Built environment	-73.93	40.74
3300013493_4	1	0	0	0	0	0	0	0	0	0	0	0	0	6	0	0	1	3300013493	3551352	16	519150	1	2	1	33	99.25	0.38	97.35	HQ	OTU-11794	d__Bacteria;p__Firmicutes;c__Bacilli;o__Lactobacillales;f__Enterococcaceae;g__Enterococcus_D;s__Enterococcus_D casseliflavus	Built environment	City	city subway metal	Built environment	Built environment	Built environment	-73.93	40.74
3300013494_2	1	1	1	1	1	0	2	3	0	0	0	0	1	13	1	5	1	3300013494	5683743	53	157956	2	6	3	76	99.07	3.45	81.82	HQ	OTU-15551	d__Bacteria;p__Proteobacteria;c__Gammaproteobacteria;o__Enterobacterales;f__Enterobacteriaceae;g__Kluyvera_A;s__GCF_900168315.1	Built environment	City	city subway metal	Built environment	Built environment	Built environment	-73.9	40.66
3300013494_3	0	0	0	0	0	0	0	0	0	0	0	0	0	5	1	0	0	3300013494	3107755	23	262290	1	1	1	48	100	0	100	HQ	OTU-13062	d__Bacteria;p__Proteobacteria;c__Alphaproteobacteria;o__Caulobacterales;f__Caulobacteraceae;g__Brevundimonas;s__Brevundimonas sp8	Built environment	City	city subway metal	Built environment	Built environment	Built environment	-73.9	40.66
3300013495_1	1	0	0	0	0	0	1	2	0	1	2	0	1	13	0	6	1	3300013495	4827025	19	492617	1	5	1	71	98.56	0.78	94.66	HQ	OTU-1378	d__Bacteria;p__Proteobacteria;c__Gammaproteobacteria;o__Enterobacterales;f__Enterobacteriaceae;g__RIT-PI-d;s__	Built environment	City	city subway wood	Built environment	Built environment	Built environment	-73.78	40.59
3300013495_2	3	0	0	0	2	1	2	4	1	1	0	0	2	4	3	0	1	3300013495	4716104	10	746734	1	1	1	51	99.79	0.55	97.04	HQ	OTU-1759	d__Bacteria;p__Proteobacteria;c__Gammaproteobacteria;o__Pseudomonadales;f__Pseudomonadaceae;g__Pseudomonas_A;s__Pseudomonas_A stutzeri	Built environment	City	city subway wood	Built environment	Built environment	Built environment	-73.78	40.59
3300013495_3	1	0	0	0	0	0	0	0	0	0	1	0	0	15	0	0	1	3300013495	2583263	35	148640	1	1	1	56	100	1.01	94.95	HQ	OTU-1380	d__Bacteria;p__Firmicutes;c__Bacilli;o__Lactobacillales;f__Streptococcaceae;g__Lactococcus;s__	Built environment	City	city subway wood	Built environment	Built environment	Built environment	-73.78	40.59
3300013497_2	0	0	0	0	1	1	1	1	0	0	4	1	1	13	0	0	4	3300013497	5244377	53	176184	1	1	4	51	99.46	0	99.46	HQ	OTU-5934	d__Bacteria;p__Firmicutes;c__Bacilli_A;o__Brevibacillales;f__Brevibacillaceae;g__Brevibacillus_B;s__Brevibacillus_B laterosporus_B	Built environment	City	city subway metal	Built environment	Built environment	Built environment	-73.85	40.83
3300013497_3	2	1	3	1	0	1	0	0	0	0	1	0	2	4	1	0	1	3300013497	4583164	23	440965	1	1	1	49	98.73	0.32	97.13	HQ	OTU-5933	d__Bacteria;p__Firmicutes_A;c__Clostridia;o__Lachnospirales;f__Lachnospiraceae;g__Hungatella;s__	Built environment	City	city subway metal	Built environment	Built environment	Built environment	-73.85	40.83
3300013497_4	2	0	0	0	1	1	1	2	0	1	0	0	1	20	4	0	1	3300013497	3915273	37	159530	1	3	1	57	100	0.24	98.8	HQ	OTU-7450	d__Bacteria;p__Proteobacteria;c__Gammaproteobacteria;o__Pseudomonadales;f__Moraxellaceae;g__Acinetobacter;s__Acinetobacter nosocomialis	Built environment	City	city subway metal	Built environment	Built environment	Built environment	-73.85	40.83
3300013497_6	1	0	0	0	0	0	1	2	0	1	0	0	3	9	3	1	1	3300013497	2342322	11	292332	1	2	2	51	99.34	0	99.34	HQ	OTU-5930	d__Bacteria;p__Actinobacteriota;c__Actinobacteria;o__Actinomycetales;f__Micrococcaceae;g__Rothia;s__UBA11311	Built environment	City	city subway metal	Built environment	Built environment	Built environment	-73.85	40.83
3300013497_7	0	0	0	0	0	0	0	0	0	0	0	0	0	16	0	0	0	3300013497	2103262	24	139489	1	4	1	47	100	0	100	HQ	OTU-5929	d__Bacteria;p__Firmicutes;c__Bacilli;o__Lactobacillales;f__Streptococcaceae;g__Lactococcus;s__Lactococcus garvieae	Built environment	City	city subway metal	Built environment	Built environment	Built environment	-73.85	40.83
3300013498_3	0	0	0	0	0	0	0	0	0	0	0	0	5	6	1	0	2	3300013498	4042801	252	22924	1	2	1	34	91.25	3.11	75.7	HQ	OTU-845	d__Bacteria;p__Firmicutes_A;c__Clostridia;o__Clostridiales;f__Clostridiaceae;g__Clostridium_J;s__Clostridium_J sulfidigenes	Built environment	City	city subway metal	Built environment	Built environment	Built environment	-73.88	40.84
3300013586_1	3	0	0	0	2	1	2	4	2	1	0	0	2	3	3	0	1	3300013586	4193503	34	203342	1	2	1	46	98.63	0.27	97.28	HQ	OTU-1759	d__Bacteria;p__Proteobacteria;c__Gammaproteobacteria;o__Pseudomonadales;f__Pseudomonadaceae;g__Pseudomonas_A;s__Pseudomonas_A stutzeri	Built environment	City	city subway metal	Built environment	Built environment	Built environment	-73.99	40.71
3300013599_1	1	0	0	0	1	0	2	3	0	1	1	1	1	11	1	7	1	3300013599	4383038	8	1080214	3	7	1	76	99.37	0.04	99.17	HQ	OTU-16019	d__Bacteria;p__Proteobacteria;c__Gammaproteobacteria;o__Enterobacterales;f__Enterobacteriaceae;g__Leclercia;s__GCF_000755535.1	Built environment	City	city subway metal	Built environment	Built environment	Built environment	-73.95	40.7
3300013612_1	1	0	0	0	1	0	2	3	0	1	2	1	2	14	1	7	1	3300013612	4698071	17	524220	1	8	1	73	98.88	0.2	97.88	HQ	OTU-13194	d__Bacteria;p__Proteobacteria;c__Gammaproteobacteria;o__Enterobacterales;f__Enterobacteriaceae;g__Enterobacter;s__Enterobacter steigerwaltii	Built environment	City	city subway plastic	Built environment	Built environment	Built environment	-73.97	40.76
3300013621_1	1	0	0	0	0	0	0	0	0	0	2	1	1	9	3	0	0	3300013621	4634921	39	196315	1	4	1	68	100	0	100	HQ	OTU-10681	d__Bacteria;p__Proteobacteria;c__Gammaproteobacteria;o__Xanthomonadales;f__Xanthomonadaceae;g__Stenotrophomonas;s__Stenotrophomonas maltophilia	Built environment	City	city subway metal	Built environment	Built environment	Built environment	-73.99	40.74
3300013626_1	1	0	0	0	1	0	2	3	0	1	2	1	2	14	1	7	1	3300013626	4622664	24	307502	1	7	1	75	98.88	0.45	96.63	HQ	OTU-13194	d__Bacteria;p__Proteobacteria;c__Gammaproteobacteria;o__Enterobacterales;f__Enterobacteriaceae;g__Enterobacter;s__Enterobacter steigerwaltii	Built environment	City	city subway metal	Built environment	Built environment	Built environment	-73.97	40.76
3300013630_1	1	0	0	0	1	0	2	3	0	0	1	1	1	13	0	8	2	3300013630	4257310	376	15136	2	4	1	65	93.03	0.92	88.43	HQ	OTU-4915	d__Bacteria;p__Proteobacteria;c__Gammaproteobacteria;o__Enterobacterales;f__Enterobacteriaceae;g__Leclercia;s__Leclercia adecarboxylata	Built environment	City	city subway metal/plastic	Built environment	Built environment	Built environment	-73.83	40.68
3300013630_2	1	0	0	0	0	0	0	0	0	0	0	0	0	5	1	0	0	3300013630	3332627	5	676544	1	1	1	48	100	0	100	HQ	OTU-17858	d__Bacteria;p__Proteobacteria;c__Alphaproteobacteria;o__Caulobacterales;f__Caulobacteraceae;g__Brevundimonas;s__Brevundimonas diminuta	Built environment	City	city subway metal/plastic	Built environment	Built environment	Built environment	-73.83	40.68
3300013631_1	2	0	0	0	1	2	1	1	1	1	1	0	1	15	2	2	1	3300013631	5927380	70	152651	1	4	1	57	99.76	0.94	95.06	HQ	OTU-11287	d__Bacteria;p__Proteobacteria;c__Gammaproteobacteria;o__Pseudomonadales;f__Pseudomonadaceae;g__Pseudomonas_E;s__Pseudomonas_E lactis	Built environment	City	city subway metal	Built environment	Built environment	Built environment	-73.82	40.63
3300013632_1	2	0	0	0	2	3	1	1	1	1	1	0	3	21	3	3	2	3300013632	6502329	50	200059	1	3	1	56	98.38	0.11	97.83	HQ	OTU-11430	d__Bacteria;p__Proteobacteria;c__Gammaproteobacteria;o__Pseudomonadales;f__Pseudomonadaceae;g__Pseudomonas;s__Pseudomonas aeruginosa	Built environment	City	city subway wood	Built environment	Built environment	Built environment	-73.92	40.76
3300013634_1	1	0	0	0	0	0	0	0	0	1	2	1	2	7	2	0	0	3300013634	4246679	53	125577	1	3	1	64	99.11	0.5	96.61	HQ	OTU-15935	d__Bacteria;p__Proteobacteria;c__Gammaproteobacteria;o__Xanthomonadales;f__Xanthomonadaceae;g__Stenotrophomonas;s__	Built environment	City	city subway metal	Built environment	Built environment	Built environment	-73.97	40.68
3300013635_2	2	0	0	0	1	1	1	2	0	1	0	0	1	22	4	0	1	3300013635	3891748	53	102653	1	1	1	40	99.34	0.14	98.64	HQ	OTU-7450	d__Bacteria;p__Proteobacteria;c__Gammaproteobacteria;o__Pseudomonadales;f__Moraxellaceae;g__Acinetobacter;s__Acinetobacter nosocomialis	Built environment	City	city subway metal	Built environment	Built environment	Built environment	-73.87	40.73
3300013636_1	3	0	0	0	2	1	2	4	2	2	0	0	2	5	3	0	1	3300013636	4870646	18	466249	1	2	1	58	99.59	4.9	75.09	HQ	OTU-1759	d__Bacteria;p__Proteobacteria;c__Gammaproteobacteria;o__Pseudomonadales;f__Pseudomonadaceae;g__Pseudomonas_A;s__Pseudomonas_A stutzeri	Built environment	City	city subway metal	Built environment	Built environment	Built environment	-73.85	40.75
3300013638_1	1	0	0	0	2	1	2	3	1	1	0	0	3	3	2	0	1	3300013638	4210958	32	187641	1	4	1	55	100	1.09	94.55	HQ	OTU-14174	d__Bacteria;p__Proteobacteria;c__Gammaproteobacteria;o__Pseudomonadales;f__Pseudomonadaceae;g__Pseudomonas_A;s__Pseudomonas_A sp10	Built environment	City	city subway metal	Built environment	Built environment	Built environment	-73.82	40.7
3300013641_1	1	0	0	0	1	0	2	3	0	1	2	1	2	14	1	6	1	3300013641	4576341	43	138157	1	6	2	75	98.21	0.33	96.56	HQ	OTU-3486	d__Bacteria;p__Proteobacteria;c__Gammaproteobacteria;o__Enterobacterales;f__Enterobacteriaceae;g__Enterobacter;s__Enterobacter kobei	Built environment	City	city subway metal	Built environment	Built environment	Built environment	-73.93	40.66
3300013644_1	1	0	0	0	1	0	2	3	0	1	2	1	1	13	2	8	2	3300013644	4684291	37	169886	1	6	2	79	99.77	0.81	95.72	HQ	OTU-13194	d__Bacteria;p__Proteobacteria;c__Gammaproteobacteria;o__Enterobacterales;f__Enterobacteriaceae;g__Enterobacter;s__	Built environment	City	city subway metal	Built environment	Built environment	Built environment	-73.89	40.74
3300013644_2	0	0	0	0	0	0	0	0	0	0	0	0	1	4	0	0	0	3300013644	2863212	40	110253	1	1	1	42	100	0.49	97.55	HQ	OTU-4861	d__Bacteria;p__Bacteroidota;c__Bacteroidia;o__Flavobacteriales;f__Weeksellaceae;g__Soonwooa;s__	Built environment	City	city subway metal	Built environment	Built environment	Built environment	-73.89	40.74
3300013646_1	3	0	0	0	1	2	1	2	1	1	0	0	1	23	6	2	1	3300013646	6170727	78	121592	1	2	1	56	98.88	1.54	91.18	HQ	OTU-9401	d__Bacteria;p__Proteobacteria;c__Gammaproteobacteria;o__Pseudomonadales;f__Pseudomonadaceae;g__Pseudomonas_E;s__Pseudomonas_E putida_D	Built environment	City	city subway metal/plastic	Built environment	Built environment	Built environment	-73.98	40.69
3300013653_1	3	0	0	0	2	1	2	4	2	1	0	0	2	4	3	0	1	3300013653	4527792	60	179953	1	1	1	49	99.04	1.63	90.89	HQ	OTU-16348	d__Bacteria;p__Proteobacteria;c__Gammaproteobacteria;o__Pseudomonadales;f__Pseudomonadaceae;g__Pseudomonas_A;s__	Built environment	City	city subway wood	Built environment	Built environment	Built environment	-73.95	40.71
3300013655_2	1	0	0	0	1	0	2	3	0	1	1	1	1	13	0	8	2	3300013655	4745030	35	221439	1	4	2	56	99.6	0.46	97.3	HQ	OTU-4915	d__Bacteria;p__Proteobacteria;c__Gammaproteobacteria;o__Enterobacterales;f__Enterobacteriaceae;g__Leclercia;s__Leclercia adecarboxylata	Built environment	City	city subway wood	Built environment	Built environment	Built environment	-74	40.72
3300013656_1	1	0	0	0	0	0	0	0	0	0	2	1	1	9	4	0	0	3300013656	5071755	22	393874	1	4	1	66	100	1.03	94.85	HQ	OTU-17028	d__Bacteria;p__Proteobacteria;c__Gammaproteobacteria;o__Xanthomonadales;f__Xanthomonadaceae;g__Stenotrophomonas;s__Stenotrophomonas maltophilia_A	Built environment	City	city subway metal	Built environment	Built environment	Built environment	-73.81	40.6
3300013656_2	1	0	0	0	1	0	2	3	0	1	2	1	2	13	2	6	1	3300013656	4804472	49	210855	2	8	1	76	99.97	0.28	98.57	HQ	OTU-13194	d__Bacteria;p__Proteobacteria;c__Gammaproteobacteria;o__Enterobacterales;f__Enterobacteriaceae;g__Enterobacter;s__GCF_001729745.1	Built environment	City	city subway metal	Built environment	Built environment	Built environment	-73.81	40.6
3300013660_2	1	0	0	0	0	0	1	1	0	0	0	0	1	9	2	0	0	3300013660	3269352	150	34426	2	1	1	51	97.22	3.22	81.12	HQ	OTU-6162	d__Bacteria;p__Actinobacteriota;c__Actinobacteria;o__Actinomycetales;f__Dermabacteraceae;g__Brachybacterium_A;s__	Built environment	City	city subway metal	Built environment	Built environment	Built environment	-73.96	40.76
3300013665_3	2	0	0	0	0	1	0	0	0	0	0	0	0	3	1	0	0	3300013665	2835941	200	22499	1	1	2	44	94.22	0.81	90.17	HQ	OTU-14478	d__Bacteria;p__Proteobacteria;c__Alphaproteobacteria;o__Caulobacterales;f__Caulobacteraceae;g__Brevundimonas;s__	Built environment	City	city subway wood	Built environment	Built environment	Built environment	-73.87	40.82
3300013667_2	1	0	0	0	1	0	2	3	0	1	2	1	2	13	2	7	1	3300013667	4601445	53	143960	1	8	1	75	99.17	0.04	98.97	HQ	OTU-13194	d__Bacteria;p__Proteobacteria;c__Gammaproteobacteria;o__Enterobacterales;f__Enterobacteriaceae;g__Enterobacter;s__Enterobacter steigerwaltii	Built environment	City	city subway metal	Built environment	Built environment	Built environment	-73.82	40.68
3300013671_1	3	1	1	1	2	2	2	4	1	1	0	0	2	4	3	0	1	3300013671	4522380	26	371630	1	4	1	54	99.38	0.14	98.68	HQ	OTU-1759	d__Bacteria;p__Proteobacteria;c__Gammaproteobacteria;o__Pseudomonadales;f__Pseudomonadaceae;g__Pseudomonas_A;s__Pseudomonas_A stutzeri	Built environment	City	city subway metal	Built environment	Built environment	Built environment	-73.91	40.66
3300013678_1	3	0	0	0	2	1	2	4	1	1	0	0	2	4	3	0	1	3300013678	4366541	20	576250	1	3	2	51	98.22	0.14	97.52	HQ	OTU-1759	d__Bacteria;p__Proteobacteria;c__Gammaproteobacteria;o__Pseudomonadales;f__Pseudomonadaceae;g__Pseudomonas_A;s__Pseudomonas_A stutzeri	Built environment	City	city subway metal	Built environment	Built environment	Built environment	-73.87	40.67
3300013679_2	2	0	0	0	1	1	1	2	0	1	0	0	1	11	2	1	1	3300013679	3015980	39	142415	1	7	1	61	100	0.37	98.15	HQ	OTU-4244	d__Bacteria;p__Proteobacteria;c__Gammaproteobacteria;o__Pseudomonadales;f__Moraxellaceae;g__Acinetobacter;s__Acinetobacter radioresistens	Built environment	City	city subway wood	Built environment	Built environment	Built environment	-74	40.71
3300013683_1	1	1	1	1	1	0	2	3	0	1	2	0	1	20	1	8	1	3300013683	5476965	124	79914	1	2	1	62	96.34	0.08	95.94	HQ	OTU-546	d__Bacteria;p__Proteobacteria;c__Gammaproteobacteria;o__Enterobacterales;f__Enterobacteriaceae;g__Klebsiella_A;s__	Built environment	City	city subway metal	Built environment	Built environment	Built environment	-73.91	40.69
3300013684_1	3	0	0	0	2	1	2	4	1	1	0	0	2	3	3	0	1	3300013684	4393309	215	32822	1	1	1	48	97.49	1.4	90.49	HQ	OTU-1759	d__Bacteria;p__Proteobacteria;c__Gammaproteobacteria;o__Pseudomonadales;f__Pseudomonadaceae;g__Pseudomonas_A;s__Pseudomonas_A stutzeri	Built environment	City	city subway metal	Built environment	Built environment	Built environment	-73.98	40.74
3300013690_1	3	0	0	0	2	1	2	4	2	1	0	0	2	4	3	0	1	3300013690	4782997	27	324026	1	3	1	54	99.79	0.74	96.09	HQ	OTU-1759	d__Bacteria;p__Proteobacteria;c__Gammaproteobacteria;o__Pseudomonadales;f__Pseudomonadaceae;g__Pseudomonas_A;s__Pseudomonas_A stutzeri	Built environment	City	city subway metal/plastic	Built environment	Built environment	Built environment	-73.9	40.67
3300013692_2	1	0	0	0	1	0	2	3	0	1	1	1	1	13	0	8	2	3300013692	4555069	54	127709	1	8	2	72	98.02	0.5	95.52	HQ	OTU-4915	d__Bacteria;p__Proteobacteria;c__Gammaproteobacteria;o__Enterobacterales;f__Enterobacteriaceae;g__Leclercia;s__Leclercia adecarboxylata	Built environment	City	city subway metal	Built environment	Built environment	Built environment	-73.97	40.75
3300013697_1	1	0	0	0	2	1	1	2	0	1	0	0	0	2	1	0	0	3300013697	5581615	14	519167	1	1	1	46	97.17	1.05	91.92	HQ	OTU-17127	d__Bacteria;p__Proteobacteria;c__Alphaproteobacteria;o__Rhizobiales;f__Rhizobiaceae;g__Agrobacterium;s__	Built environment	City	city subway metal	Built environment	Built environment	Built environment	-73.91	40.66
3300013697_2	1	0	0	0	1	0	2	3	0	1	1	1	1	13	0	8	2	3300013697	4658218	59	150168	1	6	1	70	98.56	0.61	95.51	HQ	OTU-4915	d__Bacteria;p__Proteobacteria;c__Gammaproteobacteria;o__Enterobacterales;f__Enterobacteriaceae;g__Leclercia;s__Leclercia adecarboxylata	Built environment	City	city subway metal	Built environment	Built environment	Built environment	-73.91	40.66
3300013701_1	2	1	1	1	2	1	2	3	1	1	0	0	2	4	3	0	1	3300013701	4261942	27	242346	1	2	1	50	99.59	0.14	98.89	HQ	OTU-1759	d__Bacteria;p__Proteobacteria;c__Gammaproteobacteria;o__Pseudomonadales;f__Pseudomonadaceae;g__Pseudomonas_A;s__Pseudomonas_A stutzeri	Built environment	City	city subway metal	Built environment	Built environment	Built environment	-73.82	40.71
3300013702_2	1	0	0	0	0	0	0	0	0	0	1	0	2	11	0	0	2	3300013702	4457666	18	349751	4	8	5	62	99.34	1.1	93.84	HQ	OTU-8895	d__Bacteria;p__Firmicutes;c__Bacilli;o__Bacillales_A;f__Planococcaceae;g__Lysinibacillus;s__	Built environment	City	city subway metal	Built environment	Built environment	Built environment	NULL	NULL
3300013702_3	1	0	0	0	0	0	0	0	0	0	1	1	1	7	2	0	0	3300013702	4034954	4	3168987	1	3	2	62	99.57	0.52	96.97	HQ	OTU-12961	d__Bacteria;p__Proteobacteria;c__Gammaproteobacteria;o__Xanthomonadales;f__Xanthomonadaceae;g__Stenotrophomonas;s__	Built environment	City	city subway metal	Built environment	Built environment	Built environment	NULL	NULL
3300013703_1	2	0	0	0	1	1	1	2	0	1	0	0	1	20	3	0	1	3300013703	3731439	44	143659	1	4	1	65	100	0	100	HQ	OTU-7450	d__Bacteria;p__Proteobacteria;c__Gammaproteobacteria;o__Pseudomonadales;f__Moraxellaceae;g__Acinetobacter;s__Acinetobacter nosocomialis	Built environment	City	city subway metal	Built environment	Built environment	Built environment	-74	40.7
3300013703_3	0	0	0	0	0	0	0	0	0	0	1	0	5	10	0	0	1	3300013703	2817044	14	357085	6	7	1	60	92.72	0	92.72	HQ	OTU-14396	d__Bacteria;p__Firmicutes;c__Bacilli;o__Bacillales_A;f__Planococcaceae;g__Rummeliibacillus;s__Rummeliibacillus stabekisii	Built environment	City	city subway metal	Built environment	Built environment	Built environment	-74	40.7
3300013704_1	2	0	0	0	1	1	1	2	0	1	0	0	2	21	4	0	1	3300013704	4026010	53	175886	1	5	1	63	100	0.55	97.25	HQ	OTU-17455	d__Bacteria;p__Proteobacteria;c__Gammaproteobacteria;o__Pseudomonadales;f__Moraxellaceae;g__Acinetobacter;s__	Built environment	City	city subway metal	Built environment	Built environment	Built environment	-73.88	40.74
3300013711_2	3	0	0	0	2	1	2	4	1	1	0	0	2	4	3	0	1	3300013711	4512007	75	120245	1	2	1	51	99.45	0.4	97.45	HQ	OTU-1759	d__Bacteria;p__Proteobacteria;c__Gammaproteobacteria;o__Pseudomonadales;f__Pseudomonadaceae;g__Pseudomonas_A;s__Pseudomonas_A stutzeri	Built environment	City	city subway metal	Built environment	Built environment	Built environment	-73.94	40.65
3300013712_2	1	0	0	0	1	0	2	3	0	1	1	1	1	13	0	8	2	3300013712	4673665	35	277520	1	6	2	75	99.27	4.67	75.92	HQ	OTU-4915	d__Bacteria;p__Proteobacteria;c__Gammaproteobacteria;o__Enterobacterales;f__Enterobacteriaceae;g__Leclercia;s__Leclercia adecarboxylata	Built environment	City	city subway metal	Built environment	Built environment	Built environment	-73.98	40.57
3300013713_2	1	0	0	0	0	0	0	0	0	0	0	1	0	3	1	0	0	3300013713	3380573	49	130289	1	3	1	45	100	0.49	97.55	HQ	OTU-7842	d__Bacteria;p__Bacteroidota;c__Bacteroidia;o__Flavobacteriales;f__Weeksellaceae;g__Chryseobacterium;s__	Built environment	City	city subway wood	Built environment	Built environment	Built environment	-73.99	40.69
3300013714_2	1	0	0	0	1	1	1	1	0	1	0	0	0	0	1	0	0	3300013714	3697102	26	171624	1	2	1	41	97.73	0.15	96.98	HQ	OTU-7945	d__Bacteria;p__Proteobacteria;c__Gammaproteobacteria;o__Betaproteobacteriales;f__Burkholderiaceae;g__Diaphorobacter;s__Diaphorobacter polyhydroxybutyrativorans	Built environment	City	city subway wood	Built environment	Built environment	Built environment	-73.92	40.67
3300013717_1	1	0	0	0	2	1	1	1	1	1	0	0	0	2	0	0	0	3300013717	5286901	15	611331	1	1	1	47	99.91	0.31	98.36	HQ	OTU-16817	d__Bacteria;p__Proteobacteria;c__Alphaproteobacteria;o__Rhizobiales;f__Rhizobiaceae;g__Agrobacterium;s__Agrobacterium sp3	Built environment	City	city subway metal	Built environment	Built environment	Built environment	-73.88	40.66
3300013717_2	4	0	0	0	2	2	2	3	1	1	0	0	3	4	3	0	1	3300013717	4710483	46	223237	1	3	1	48	99.59	1.91	90.04	HQ	OTU-13820	d__Bacteria;p__Proteobacteria;c__Gammaproteobacteria;o__Pseudomonadales;f__Pseudomonadaceae;g__Pseudomonas_A;s__Pseudomonas_A stutzeri_N	Built environment	City	city subway metal	Built environment	Built environment	Built environment	-73.88	40.66
3300013718_1	1	0	0	0	2	1	2	3	1	1	0	0	4	3	2	0	1	3300013718	4817588	193	48003	1	3	1	61	99.12	4.19	78.17	HQ	OTU-14174	d__Bacteria;p__Proteobacteria;c__Gammaproteobacteria;o__Pseudomonadales;f__Pseudomonadaceae;g__Pseudomonas_A;s__Pseudomonas_A sp10	Built environment	City	city subway metal	Built environment	Built environment	Built environment	-73.86	40.84
3300013723_2	1	0	0	0	0	0	0	0	0	0	0	0	0	10	3	2	2	3300013723	3923975	28	202636	1	5	1	75	99.28	0.41	97.23	HQ	OTU-7176	d__Bacteria;p__Proteobacteria;c__Gammaproteobacteria;o__Enterobacterales;f__Enterobacteriaceae;g__Pantoea;s__Pantoea eucrina_A	Built environment	City	city subway metal	Built environment	Built environment	Built environment	-73.91	40.8
3300013723_4	0	0	0	0	0	0	0	0	0	0	0	0	0	4	2	0	0	3300013723	2396105	5	620488	1	2	1	40	100	0.65	96.75	HQ	OTU-7233	d__Bacteria;p__Bacteroidota;c__Bacteroidia;o__Flavobacteriales;f__Weeksellaceae;g__Chryseobacterium_A;s__GCA_002454815.1	Built environment	City	city subway metal	Built environment	Built environment	Built environment	-73.91	40.8
[truncated: 7,955 more rows]

## Sheet: Table S3
Table S3: Selected metadata variables for GEMs genomes, along with annotations for key metabolic features.
[truncated: 4,827 more rows]
[truncated: 1 more columns]
